# Supplementary material for: First Transcriptome and Digital Gene Expression Analysis in Neuroptera with an Emphasis on Chemoreception Genes in Chrysopa pallens (Rambur)
Source: PLoS One. 2013 Jun 27;8(6):e67151. doi: 10.1371/journal.pone.0067151 (PMC3694914; doi:10.1371/journal.pone.0067151)
Supplement: Table S1 — BLASTX results and digital gene expression profiles of candidate OBPs, CSPs, P450s, IRs, ORs, CXEs and AOXs from Chrysopa pallens. Information includes gene ID in this transcriptome, open reading frame length, gene name, accession number, species, E-value, identity to other proteins, and number of transcripts per million clean tags (TPM). (XLSX) [file pone.0067151.s005.xlsx]

## Sheet: Sheet1
Table S1. The BLASTX and BLASTN results and gene express profile of candidate OBPs, CSPs, p450s, IRs, ORs, CXEs and AOXs.
Unigene	ORF	Best Blastp Match					TPM(Sum of the normalized clean tag numbe)
ID	(bp)	Name	Acc.number	Species	E-value	Identity	FA	FB	FH	FL	FW	MA	MB	MH	ML	MW
Odorant-Binding Protein(OBP)
CL961-1	453	odorant binding protein 1	AEQ19907	Laodelphax striatella	7e-12	0.33	46.25	N	N	N	N	27.48	N	N	N	N
CL979-2	432	odorant binding protein 09	EFA10713	Tribolium castaneum	1e-27	0.44	94.83	N	N	0.33	N	229.59	N	N	N	1.07
U13490	413	odorant binding protein 1	ACI30679	Nilaparvata lugens	7e-07	0.28	N	N	N	N	N	N	N	N	0.39	N
U15134	630	olfactory binding protein	AAM77026	Rhyparobia maderae	0.0001	0.28	17.21	N	4.28	N	0.82	9.22	N	6.47	N	N
U15188	333	odorant-binding protein	AFI45061	Dendroctonus ponderosae	6e-33	0.49	361.59	N	N	0.33	0.36	265.18	N	N	N	1.43
U21061	567	olfactory binding protein	AAM77026	Rhyparobia maderae	3e-06	0.28	60.59	N	0.93	N	1.61	51.64	N	2.35	N	2.68
U29002	771	odorant binding protein	BAH79159	Bombyx mori	2e-18	0.31	28.32	7.74	14.87	29.34	7.32	34.3	4.84	8.63	23.05	7.49
U29658	681	odorant binding protein jj7a	XP_317953	Anopheles gambiae	8e-27	0.32	10713	198	13562	31311	1014	12643	667	22453	13924	928
U29892	540	putative odorant-binding protein 1	ABE68830	Sclerodermus guani	9e-12	0.27	N	N	N	N	N	N	N	N	N	N
U66755	453	odorant binding protein 15	EFA12066	Tribolium castaneum	7e-18	0.34	6.81	N	0.93	0.33	1.07	12.17	N	0.39	0.59	0.71
U6888	510	pheromone binding protein female 1	ACF48467	Loxostege sticticalis	2e-16	0.34	80.85	N	N	N	N	86.12	N	N	N	N
U79506	423	odorant binding protein 6	EFA04594	Tribolium castaneum	9e-46	0.57	341.69	N	N	1.15	N	244.53	N	N	0.79	N
U81231	436	pheromone binding protein female 1	ACF48467	Loxostege sticticalis	4e-10	0.32	81.03	N	N	N	N	67.31	N	N	N	N
U86334	434	odorant binding protein 11	EFA05695	Tribolium castaneum	2e-27	0.41	N	N	0.37	0.82	N	N	0.37	0.98	0.39	N
Chemosensory Protein (CSP)
CL4243-1	361	chemosensory protein 3	CBA11329	Glossina morsitans	7e-35	0.51	N	N	N	0.99	7.49	N	N	N	1.97	5.35
U14747	813	chemosensory protein 6 precursor	NP_001039288	Tribolium castaneum	3e-42	0.39	0.54	2.52	0.56	2.97	4.64	0.55	2.42	1.57	1.18	7.67
U29419	390	chemosensory protein	ACX53806	Heliothis virescens	1e-30	0.48	N	N	N	N	N	N	N	N	N	N
U29588	381	chemosensory protein	AFJ54028	Bemisia tabaci	1e-22	0.41	765.48	14.59	1150.54	953.21	318.12	401.83	67.89	1020.01	842.94	34.96
U29840	373	putative chemosensory binding protein	ADE27965	Nylanderia nr.	4e-44	0.57	N	N	N	N	N	N	N	N	N	N
U29841	384	chemosensory protein 3	CBA11329	Glossina morsitans	4e-33	0.48	1.79	57.63	20.45	6.43	4013	3.32	7.44	1.57	2.76	2811.87
U29871	402	chemosensory protein 3	CBA11329	Glossina morsitans	4e-35	0.52	N	N	N	N	N	N	N	N	N	N
U30079	393	chemosensory protein	ACX53700	Heliothis virescens	3e-32	0.46	12575	27.91	1500.97	1383.98	849.1	6666.14	71.42	869.14	1438.66	1869.29
U30118	372	chemosensory protein 3	CBA11329	Glossina morsitans	1e-32	0.48	20.08	16.93	20.64	36.6	1488.91	33.93	35.9	19.62	52.99	1442.06
U30141	357	OS-D1	CAI34909	Myzus persicae	2e-31	0.5	N	N	N	N	N	N	N	N	N	N
U30185	387	chemosensory protein 1	BAI82449	Delia antiqua	1e-37	0.5	645.55	10.27	53.73	66.6	41.75	251.91	45.75	51.8	90.42	152.34
U38346	384	CSP1	ABM67688	Spodoptera exigua	7e-30	0.46	111.33	N	7.25	155.3	1.61	107.7	1.49	6.87	38.41	0.89
U38576	350	chemosensory protein 3	CBA11329	Glossina morsitans	9e-33	0.51	111.15	2.88	3.35	28.52	108.84	108.99	5.58	5.1	21.67	19.98
U42298	185	chemosensory protein 3 precursor	NP_001011583	Apis mellifera	4e-12	0.46	N	N	N	0.33	N	0.37	N	N	N	N
U46440	347	chemosensory protein A 7a	NP_572395	Drosophila melanogaster	5e-07	0.3	N	N	N	N	N	N	N	N	N	N
U53082	226	chemosensory protein 8 precursor	NP_001039290	Tribolium castaneum	5e-17	0.5	N	N	N	N	N	N	N	N	N	0.36
U65906	340	chemosensory protein	AFI45003	Dendroctonus ponderosae	4e-42	0.58	399.23	N	0.74	N	0.89	367.9	0.74	0.39	0.39	N
U66020	357	chemosensory protein 1	XP_001844694	Culex quinquefasciatus	7e-24	0.39	N	N	N	N	N	N	N	N	N	N
U76310	417	chemosensory protein 7	NP_001039289	Tribolium castaneum	3e-45	0.52	24.92	1.26	2.04	1.15	118.83	10.7	1.3	2.94	0.39	108.46
U79242	525	chemosensory protein 3	AEP95757	Apolygus lucorum	3e-10	0.32	N	3.6	13.01	2.14	N	N	2.98	15.7	4.53	N
U80392	319	chemosensory protein 17	EEZ99322	Tribolium castaneum	2e-42	0.65	17.57	3.96	13.2	17.47	37.82	26.92	14.32	16.48	14.58	24.26
U85599	379	chemosensory protein A 7a	NP_572395	Drosophila melanogaster	4e-06	0.35	6.45	N	N	N	0.71	8.48	N	N	N	N
Cytochrome P450
CL1456-1	591	cytochrome P450	AAZ94269	Leptinotarsa decemlineata	1e-50	0.46	1.79	N	N	N	0.33	N	N	N	N	N
CL1456-2	1329	cytochrome P450 9Z4	NP_001164248	Tribolium castaneum	3e-136	0.46	229.29	13.87	47.03	35.28	19.8	93.13	12.83	38.06	15.76	34.43
CL147-6	1557	cytochrome P-450	XP_002422861	Pediculus humanus	7e-123	0.43	40.51	1.62	8.74	11.05	14.27	37.44	0.93	3.34	8.86	16.05
CL147-5	1536	cytochrome P-450	XP_002422861	Tribolium castaneum	2e-134	0.44	N	N	N	N	N	N	N	N	N	N
CL1569-2	1125	Cytochrome P450 6k1	Q964R0	Blattella germanica	2e-96	0.45	1.97	N	N	0.37	N	1.48		1.18	N	N
CL1569-4	588	Cytochrome P450 6k1	Q964R0	Blattella germanic	3e-43	0.43	9.32	3.06	1.67	0.66	N	13.65	1.12	1.77	N	N
CL1569-8	1573	Cytochrome P450 6k1	Q964R0	Blattella germanica	1e-139	0.43	3.41	N	0.37	N	N	1.29	2.42	1.57	N	N
CL1644-3	1089	cytochrome P450	EFA10781	Tribolium castaneum	6e-111	0.46	N	N	N	N	N	N	N	N	N	N
CL1644-1	879	cytochrome P450 CYP4Q6	XP_970404	Tribolium castaneum	3e-81	0.47	0.72	N	N	0.49	0.54	2.21	N	N	0.59	0.89
CL2039-1	603	cytochrome P450	AAZ94269	Leptinotarsa decemlineata	3e-37	0.37	N	0.36	0.74	0.49	N	N	0.37	N	N	N
CL2377-2	1458	cytochrome P450 347A1	EFA04564	Tribolium castaneum	2e-98	0.36	N	5.04	1.67	0.33	N	N	1.49	N	0.39	N
CL2377-4	1521	cytochrome P450	XP_001809620	Tribolium castaneum	2e-91	0.35	N	N	N	N	N	N	N	N	N	N
CL2902-1	1569	antennae-rich cytochrome P450	XP_970633	Tribolium castaneum	2e-143	0.43	166.9	11.53	12.27	29.01	5.35	140.34	17.67	6.87	16.15	8.21
CL3323-2	659	P450 monooxygenase	ADP22303	Bactrocera dorsalis	2e-78	0.52	38.72	6.84	13.2	4.45	4.82	27.85	3.91	10.2	4.92	2.85
CL3323-1	1542	cytochrome P450 CYP4BN1	NP_001123993	Tribolium castaneum	2e-151	0.46	5.2	1.08	3.53	0.49		5.72	2.05	2.94	1.97	0.36
CL3546-2	735	cytochrome P450	XP_971083	Tribolium castaneum	3e-72	0.47	3.23	5.94	5.95	3.63	9.99	5.16	34.78	6.08	5.91	9.99
CL3546-1	981	cytochrome P-450	XP_002422861	Pediculus humanus	2e-90	0.45	N	N	N	N	N	N	N	N	N	N
CL3614-1	1542	cytochrome P450	AAZ94269	Leptinotarsa decemlineata	2e-134	0.44	N	N	N	N	N	N	N	N	N	N
CL3614-2	1503	cytochrome P450 9e2-like	XP_003486048	Bombus impatiens	3e-128	0.41	9.32	6.12	6.69	8.74	4.28	7.56	4.28	10.59	6.11	9.1
CL4045-1	720	cytochrome P450 9E1	AAR97606	Diploptera punctata	2e-79	0.53	4.66	13.33	15.24	8.74	2.14	10.7	9.86	8.04	8.67	4.46
CL634-4	1218	cytochrome P450 6k1	Q964R0	Blattella germanica	2e-97	0.39	3.23	7.56	11.15	4.78	2.5	2.58	5.58	12.56	4.73	0.89
CL744-1	1218	cytochrome P450 6k	Q964R0	Blattella germanica	2e-97	0.39	N	1.08	N	N	N	N	N	N	N	N
CL88-3	1443	cytochrome P450 9Z4	NP_001164248	Tribolium castaneum	2e-149	0.47	N	N	N	N	N	N	0.37	N	N	N
CL88-1	1596	cytochrome P450 9Z4	NP_001164248	Tribolium castaneum	5e-158	0.43	0.9	0.36	0.37	N	N	N		0.39	N	N
U13186	519	cytochrome P450 CYP4G48	ACZ97414	Zygaena filipendulae	5e-23	0.34	N	N	N	N	N	N	N	N	N	N
U1416	1476	cytochrome P450 4g15	EGI61202	Acromyrmex echinatior	2e-92	0.31	0.72	15.49	37.92	7.42	8.21	N	70.68	33.55	25.61	2.85
U14799	1560	cytochrome P450 CYP12F2	AAO19581	Anopheles gambiae	1e-134	0.4	16.31	62.49	25.28	15.66	21.95	23.42	26.97	7.65	15.76	18.55
U15009	1452	cytochrome P450 315A1	EFA04669	Tribolium castaneum	2e-144	0.44	N	2.16	N	N	N	N	N	N	0.39	N
U15486	1467	cytochrome P450 4g15	XP_001603215	Nasonia vitripennis	2e-100	0.36	N	3.6	0.37	0.82	175.74	N	3.91	N	0.79	236
U15864	1512	cytochrome P450 4CG1	EHJ68707	Danaus plexippu	4e-137	0.47	3.23	1.26	5.95	1.48	N	0.37	1.3	4.71	N	N
U16916	1203	similar to cytochrome P450	XP_975568	Tribolium castaneum	7e-80	0.39	N	N	N	N	N	N	N	N	N	N
U18326	633	cytochrome P450	AET11930	Helicoverpa armigera	6e-61	0.46	N	N	N	N	N	N	N	N	N	N
U19825	675	cytochrome P450-like protein	EFA04616	Tribolium castaneum	1e-57	0.44	4.3	1.44	4.28	0.33	N	3.87	1.86	2.16	0.39	N
U20507	778	cytochrome P450 4C1	XP_001602979	Nasonia vitripennis	2e-89	0.49	32.99	4.14	1.3	1.15	1.25	40.94	3.91	2.35	0.79	0.54
U25557	708	cytochrome P450 353A1	EFA01331	Tribolium castaneum	6e-68	0.49	N	N	N	N	N	N	N	N	N	N
U26697	999	cytochrome P450 347A1	EFA04564	Tribolium castaneum	5e-57	0.34	N	N	N	N	N	0.74	N	N	N	N
U26779	687	cytochrome P450 4g15-like	P_003241523	Acyrthosiphon pisum	3e-58	0.42	18.29	5.04	3.9	2.64	0.36	21.21	1.67	2.35	1.77	1.25
U29394	1641	ytochrome P-450	XP_002431658	Pediculus humanus	0	0.59	N	N	0.56	0.82	51.92	N	N	N	N	113.99
U30217	1680	cytochrome P450 monooxygenase	NP_001107791	Tribolium castaneum	0	0.76	92.14	25.21	1.67	31.32	1.07	59.75	23.06	2.55	8.47	N
U30356	2097	nadph cytochrome P450	XP_971174	Tribolium castaneum	0	0.75	63.28	34.4	11.71	21.93	4.46	63.07	13.95	10.59	7.68	6.6
U38899	780	cytochrome P450 CYP6BD	AFU86445	Laodelphax striatella	9e-85	0.54	N	N	N	N	N	N	N	N	N	N
U42961	522	cytochrome P450 CYP334e1	AFI45005	Dendroctonus ponderosae	9e-30	0.44	N	N	N	N	N	N	N	N	N	0.36
U44971	615	cytochrome P450 301a1	XP_003484880	Bombus impatiens	3e-122	0.8	N	N	N	N	N	N	N	N	N	N
U45490	510	cytochrome P450 CYP4	AAL56662	Cherax quadricarinatus	1e-74	0.64	N	N	N	N	N	N	N	N	N	N
U5405	1539	cytochrome P450 CYP12A2	XP_001604810	Nasonia vitripennis	7e-136	0.42	N	14.59	N	N	N	N	N	N	N	0.54
U5750	1263	putative cytochrome P450 4aa1	EGI65786	Acromyrmex echinatior	1e-143	0.52	N	N	0.56	N	N	0.55	N	N	N	N
U58967	693	cytochrome P450	XP_973180	Tribolium castaneum	7e-60	0.43	N	N	N	N	N	N	N	N	N	N
U65589	1473	cytochrome P450 4g15	XP_001603215	Nasonia vitripennis	4e-116	0.4	0.72	N	1.12	1.32	3.39	1.29	1.3	N	1.38	2.14
U65761	816	family 4 cytochrome P450	AAC03111	Coptotermes acinaciformis	5e-73	0.45	N	N	0.74	N	N	N	N	N	N	N
U75057	1506	cytochrome P450 9Z4	NP_001164248	Tribolium castaneum	1e-137	0.44	1.61	2.88	1.49	0.82	N	1.66	5.39	3.34	0.79	N
U78444	768	cytochrome P450 9e2	Q964T2	Blattella germanica	4e-75	0.49	129.07	1.44	1.86	5.11	2.14	36.33	0.93	0.78	0.79	2.14
U79184	1698	cytochrome P450 4G49	ADE05583	Manduca sexta	0	0.64	1.97	23.05	0.37	0.33	0.54	0.74	46.31	0.78	0.39	0.36
U79323	1176	cytochrome P450 CYP9z18	AFI45045	Dendroctonus ponderosae	6e-106	0.43	134.63	15.31	35.32	63.64	19.63	108.07	15.25	33.35	42.35	18.02
U79429	1527	cytochrome P450	ADD19880	Glossina morsitans	4e-136	0.42	536.55	2.88	2.79	0.33	0.71	960.42	2.6	1.18	N	1.78
U79712	600	antennae-rich cytochrome P450	AAT38514	Phyllopertha divers	3e-46	0.41	N	1.26	0.37	0.33	N	N	N	N	N	N
U80262	1503	cytochrome P450 4C1	P29981	Blaberus discoidalis	0	0.54	N	N	N	N	N	N	N	N	N	N
U80649	531	cytochrome P450	AEK21833	Bemisia tabaci	5e-35	0.4	3.76	1.98	2.6	1.65	1.43	4.24	4.46	2.75	0.98	1.07
U81224	720	cytochrome P450 301a1	XP_003484881	Bombus impatiens	3e-125	0.72	1.61	2.52	1.86	2.47	4.46	1.48	3.72	3.34	3.15	4.64
U85776	531	cytochrome P450	AAZ94273	Leptinotarsa decemlineata	8e-32	0.39	N	N	0.93	N	N	N	N	0.39	N	N
U86966	882	cytochrome P450 4C1	P29981	Blaberus discoidalis	9e-96	0.47	0.54	7.38	0.37	0.66	N	N	5.77	N	N	N
Ionotropic receptor (IR)
U2450	179	putative ionotropic receptor IR25a	AFC91757	Cydia pomonella	4e-22	0.77	2	N	N	N	N	N	N	N	N	N
U2781	262	ionotropic receptor	AFP33229	Locusta migratoria	4e-51	0.95	N	N	N	N	N	N	N	N	N	N
U13775	359	putative ionotropic receptor IR76b	XP_975120	Cydia pomonella	7e-21	0.45	N	N	N	N	N	N	N	N	N	N
U22191	246	ionotropic receptor 75d	NP_649074	Drosophila melanogaster	5e-15	0.52	N	N	N	N	N	N	N	N	N	N
U32862	210	putative ionotropic receptor IR25a	XP_971258	Cydia pomonella	1e-22	0.63	N	N	N	N	N	N	N	N	N	N
U43082	364	ionotropic receptor	AFP33229	Locusta migratoria	1e-53	0.77	N	N	N	N	N	N	N	N	N	N
U49170	274	putative ionotropic receptor IR8a	AFC91764	Cydia pomonella	9e-37	0.69	N	N	N	N	N	N	N	N	N	N
U50192	178	putative ionotropic receptor IR8a	AFC91764	Cydia pomonella	2e-13	0.71	2	N	N	N	N	N	N	N	N	N
U55804	162	ionotropic receptor 8a	NP_727328	Drosophila melanogaster	4e-24	0.91	3	N	N	N	N	N	N	N	N	N
U59986	259	putative ionotropic receptor IR25a	AFC91757	Cydia pomonella	1e-40	0.8	N	N	N	N	N	N	N	N	N	N
U64078	285	putative ionotropic receptor IR75q2	AFC91752	Cydia pomonella	4e-15	0.45	N	N	N	N	N	N	N	N	N	N
U64480	233	ionotropic receptor 93a	NP_732567	Drosophila melanogaster	2e-05	0.43	N	N	N	N	N	N	N	N	N	N
U68921	262	ionotropic receptor 93a	NP_650923	Drosophila melanogaster	3e-24	0.49	N	N	N	N	N	N	N	N	N	N
U71403	572	ionotropic receptor 68a	NP_648455	Drosophila melanogaster	7e-24	0.33	N	N	N	N	N	N	9	N	N	N
U72353	225	ionotropic receptor 25a	ADU79032	Drosophila melanogaster	1e-40	0.97	N	N	N	N	N	N	11	N	N	N
U72600	204	ionotropic receptor 25a	ADU79032	Drosophila melanogaster	4e-24	0.74	N	N	N	N	N	N	N	N	N	N
Olfactory receptor (OR)
U9534	210	olfactory receptor 16	CAM84014	Tribolium castaneum	1e-29	0.82	N	N	N	N	N	N	N	N	N	N
U33110	214	olfactory receptor 14	CAM84012	Tribolium castaneum	2e-08	0.55	N	N	N	N	N	N	N	N	N	N
U35534	179	odorant receptor 66	EEZ97727	Tribolium castaneum	1e-05	0.4	N	N	N	N	N	N	N	N	N	N
U43238	273	odorant receptor Or83b	AEG88961	Holotrichia parallela	2e-50	0.94	N	N	N	N	N	2	N	N	N	N
U55888	210	olfactory receptor Or83b	AEE69033	Holotrichia oblita	9e-26	0.67	N	N	N	N	N	N	N	N	N	N
U19733*	454	onubOR5a	AB597004	Ostrinia nubilalis	3e-14		N	N	N	N	N	N	N	N	N	N
U26058*	289	onubOR7b	AB597007	Ostrinia nubilalis	1e-06		N	N	N	N	N	N	N	N	N	N
U30318*	555	onubOR5a	AB597004	Ostrinia nubilalis	6e-07		N	N	N	N	N	N	N	N	N	N
CL11-16*	721	onubOR7b	AB597007	Ostrinia nubilalis	2e-10		N	N	N	N	N	N	N	N	N	N
CL499-2*	1260	onubOR8	AB597006	Ostrinia nubilalis	9e-11		N	N	N	N	N	N	N	N	N	N
CL91-2*	721	onubOR7b	AB597007	Ostrinia nubilalis	2e-10		N	N	N	N	N	N	N	N	N	N
U731*	573	onubOR7b	AB597007	Ostrinia nubilalis	4e-17		N	N	4	N	N	6	N	6	N	N
U79496*	1815	odorant receptor 141	XM_392061	Apis mellifera	7e-34		N	N	2	N	N	N	N	6	N	N
U87182*	576	onOr6	AB597008	Ostrinia nubilalis	7e-19		N	N	N	N	N	N	N	N	N	N
Sensory neuron membrane protein (SNMP)
U65561	1352	sensory neuron membrane protein 1	XP_001816436	Tribolium castaneum	1e-159	0.55	18	N	N	N	N	16	N	N	N	N
U65590	1119	sensory neuron membrane protein 2	NP_001036593	Drosophila melanogaster	2e-69	0.35	37	N	N	N	N	91	N	N	N	N
Carboxylesterase(CXE)
U1031	210	carboxylesterase	ACI42855	Spodoptera litura	4e-09	0.52	N	N	N	N	N	N	N	N	N	N
U88158	582	carboxylesterase	AFN66438	Laodelphax striatella	5e-21	0.54	N	N	N	N	N	N	N	N	N	N
U86987	143	carboxylesterase	ADD18773	Glossina morsitans	0.0003	0.41	2	2	5	N	N	N	3	N	N	N
U83792	741	esterase	XP_001813156	Tribolium castaneum	6e-35	0.33	N	N	N	N	N	N	N	N	N	N
U81213	588	carboxylesterase clade E, member 11	NP_001165965	Nasonia vitripennis	2e-41	0.47	N	N	2	N	N	N	N	N	N	N
U81099	159	carboxylesterase-like protein	ABY53601	Locusta migratoria	1e-10	0.57	N	N	N	N	N	N	N	N	N	N
U80799	237	carboxyl/choline esterase CCE024a	ADF43489	Helicoverpa armigera	2e-17	0.48	N	N	N	N	N	N	N	N	N	N
U79335	1502	carboxylesterase	AEJ18172	Melitaea cinxia	3e-96	0.37	N	N	112	N	N	N	288	2	N	N
U79146	1601	carboxylesterase clade E, member 10	NP_001165966	Nasonia vitripennis	3e-153	0.44	11	N	N	N	N	5	N	N	N	N
U76018	1626	venom carboxylesterase-6-like	XP_003690889	Apis florea	2e-167	0.47	N	6	N	N	N	N	8	N	4	3
U75726	1716	carboxylesterase	ACI42852	Tribolium castaneum	2e-114	0.41	5	20	18	4	8	8	7	26	7	19
U7177	516	carboxylesterase	ACU00116	Holotrichia oblita	1e-33	0.46	N	N	N	N	N	N	N	N	N	N
U71745	233	alpha-esterase like protein E1	AAG02018	Tribolium castaneum	4e-22	0.62	N	N	N	N	N	N	N	N	N	N
U71021	192	carboxylesterase family protein	XP_001304220	Tribolium castaneum	4e-19	0.68	N	N	N	N	N	N	N	N	N	N
U70954	213	carboxyl/choline esterase	ADF43498	Helicoverpa armigera	4e-08	0.5	N	N	N	N	N	N	N	N	N	N
U70840	290	antennal esterase precursor	XP_313317	Bombyx mori	1e-23	0.63	N	N	N	N	N	N	N	N	N	N
U6701	1266	carboxylesterase CXE26	AEL33699	Spodoptera littoralis	1e-85	0.41	N	2	N	N	N	N	4	N	N	N
U66425	365	carboxylesterase-like protein	ABY53601	Locusta migratoria manilensis	1e-27	0.5	60	62	30	108	60	51	3	24	119	2
U6605	1017	carboxylesterase clade E, member 11	BAD91554	Nasonia vitripennis	2e-95	0.45	N	N	N	N	N	N	N	N	N	N
U63096	252	carboxylesterase	ADD18773	Glossina morsitans	6e-13	0.43	N	N	N	N	N	N	N	N	N	N
U61222	222	carboxylesterase 4 variant 2	ACF98321	Bombyx mori	3e-12	0.56	N	N	N	N	N	N	N	N	N	N
U55828	264	carboxylesterase	ACI42852	Tribolium castaneum	1e-07	0.33	N	N	N	N	N	N	N	N	N	N
U43085	231	carboxylesterase	ACI42852	Tribolium castaneum	2e-15	0.48	N	N	N	N	N	N	N	N	N	N
U39481	1595	carboxylesterase	ACI42852	Tribolium castaneum	1e-120	0.41	N	5	N	N	N	N	N	N	N	N
U29652	378	carboxylesterase CXE21	AEL33694	Spodoptera litura	4e-18	0.44	N	N	N	N	N	N	N	N	N	N
U29513	1746	carboxylesterase	ACI42852	Tribolium castaneum	3e-119	0.4	152	59	44	116	18	459	7	209	108	15
U29010	1608	carboxylesterase	ACI42852	Tribolium castaneum	1e-110	0.39	98	594	898	395	277	230	461	222	233	504
U26478	549	carboxylesterase	ACI42852	Tribolium castaneum	6e-20	0.31	N	N	N	N	N	N	9	N	N	N
U21531	156	antennal esterase CXE18	AEJ38204	Spodoptera exigua	6e-06	0.57	N	N	N	N	N	N	N	N	N	N
U17963	207	carboxylesterase, partial	AFN66418	Laodelphax striatella	5e-11	0.5	N	N	N	N	N	N	N	N	N	N
U17491	291	putative esterase	CAH60165	Tribolium castaneum	7e-14	0.39	N	2	N	N	N	N	N	N	N	N
U17444	238	carboxyl/cholinesterase 5BL	BAI66485	Bombyx mori	3e-08	0.56	N	N	N	N	N	N	N	N	N	N
U16703	197	carboxylesterase clade D, member 4	NP_001165963	Nasonia vitripennis	6e-07	0.48	N	N	N	N	N	N	N	N	N	N
U15892	2187	carboxylesterase 3-like	XP_003699503	Megachile rotundata	2e-165	0.4	N	99	N	N	N	N	N	N	N	N
U15795	1686	carboxylesterase clade E, member 11	NP_001165965	Nasonia vitripennis	1e-169	0.45	N	8	4	N	2	N	46	N	N	3
U13564	414	carboxylesterase	ACI42852	Tribolium castaneum	0.0005	0.29	N	N	N	N	N	N	N	N	N	N
CL73-4	354	carboxylesterase clade A, member 6	NP_001165962	Nasonia vitripennis	3e-19	0.41	N	N	N	N	N	N	N	N	N	N
CL73-1	1683	carboxylesterase	ACI42852	Tribolium castaneum	4e-100	0.38	N	N	N	N	N	N	N	N	N	N
CL47-9	339	carboxylesterase	XP_001601317	Glossina morsitans	6e-23	0.41	N	N	N	N	N	N	N	N	N	N
CL47-8	240	carboxylesterase-like protein	ABY53601	Locusta migratoria	4e-24	0.63	N	N	N	N	N	N	N	N	2	N
CL47-7	552	antennal esterase CXE16	ACV60243	Spodoptera littoralis	4e-68	0.6	N	N	3	4	N	2	N	9	N	N
CL47-5	540	carboxyl/choline esterase CCE024a	ADF43489	Helicoverpa armigera	5e-67	0.62	N	2	N	N	N	N	N	N	N	N
CL47-4	1830	carboxylesterase clade D	NP_001165964	Nasonia vitripennis	6e-131	0.56	N	N	N	N	2	2	N	N	2	N
CL47-3	1767	carboxylesterase clade D	NP_001165964	Nasonia vitripennis	5e-180	0.5	7	7	16	23	6	2	3	22	7	N
CL47-2	321	carboxylesterase-like protein	ABY53601	Locusta migratoria	9e-20	0.47	7	2	N	7	N	15	2	N	5	N
CL47-10	479	carboxylesterase, partial	AFN66437	Laodelphax striatella	4e-31	0.42	N	4	3	N	9	9	N	2	8	N
CL47-1	1173	carboxylesterase	ADD20425	Glossina morsitans	1e-118	0.53	N	3	N	2	N	N	3	5	4	N
CL3009-1	1623	putative esterase	XP_967835	Tribolium castaneum	2e-136	0.43	N	N	N	N	N	N	N	N	N	N
CL2984-3	1656	putative esterase	CAH64510	Tribolium castaneum	3e-119	0.41	26	34	138	35	7	22	85	289	46	4
CL2984-1	1782	carboxylesterase	AFQ20792	Plutella xylostella	3e-84	0.34	N	N	N	N	N	N	N	N	N	N
CL19-1	1140	carboxylesterase	ACI42852	Tribolium castaneum	3e-77	0.41	2	33	2	3	N	N	4	13	4	12
CL1684-5	210	carboxyl/choline esterase CCE014a	ADF43475	Helicoverpa armigera	1e-10	0.48	N	N	N	N	N	N	N	N	N	N
CL1684-3	282	carboxylesterase CXE23	AEL33696	Tribolium castaneum	2e-16	0.49	N	N	N	N	N	N	N	N	N	N
CL1684-2	1671	carboxylesterase	ABK27874	Bombyx mori	3e-94	0.36	54	25	6	20	27	125	N	9	25	26
Aldehyde oxidase (AOX)
U88180	501	aldehyde oxidase 2	EHJ78189	Danaus plexippus	1e-21	0.35	N	N	N	N	N	N	N	N	N	N
U7391	225	PREDICTED: aldehyde oxidase 2-like	XP_003693286	Apis florea	1e-13	0.53	N	N	N	N	N	N	N	N	N	N
U68028	183	aldehyde oxidase 2-like	XP_003693286	Apis florea	6e-21	0.65	N	N	N	N	N	N	N	N	N	N
U64	270	aldehyde oxidase	XP_001864334	Culex quinquefasciatus	3e-21	0.58	N	N	N	N	N	N	N	N	N	N
U59030	309	aldehyde oxidase	XP_001662131	Aedes aegypti	2e-31	0.56	N	N	N	N	N	N	N	N	N	N
U58227	292	aldehyde oxidase 2-like	XP_003489421	Bombus impatiens	3e-29	0.55	12	N	N	N	N	7	N	N	N	N
U55727	262	similar to aldehyde oxidase	XP_001807366	Tribolium castaneum	3e-19	0.52	N	N	N	N	N	N	N	N	N	N
U42327	266	probable aldehyde oxidase 2-like	XP_003705117	Megachile rotundata	6e-24	0.55	9	N	N	N	N	N	N	N	N	N
U39776	2730	aldehyde oxidase	XP_001662131	Aedes aegypti	0	0.5	N	13	3	N	N	N	2	9	N	2
U20281	1071	aldehyde oxidase	XP_001662131	Aedes aegypti	9e-133	0.54	N	2	N	N	N	N	N	N	N	N
CL314-1	588	aldehyde oxidase 2-like	XP_003693286	Apis florea	2e-52	0.47	N	2	N	N	N	N	N	N	N	N
CL314-2	3834	aldehyde oxidase	XP_001654513	Aedes aegypti	0	0.47	7	N	5	6	2	N	N	N	N	N
CL314-4	643	similar to aldehyde oxidase	XP_001807366	Tribolium castaneum	2e-52	0.5	N	N	N	N	N	N	N	N	N	N
CL314-5	1647	aldehyde oxidase-like	XP_003403056	Bombus terrestris	0	0.54	135	2	112	35	44	94	3	56	31	68
CL314-6	183	probable aldehyde oxidase 2-like	XP_003705117	Megachile rotundata	3e-10	0.47	N	N	N	N	N	N	N	N	N	N
CL314-7	342	aldehyde oxidase 2	EHJ73128	Danaus plexippus	1e-48	0.65	N	2	N	N	N	N	N	N	N	N
CL314-8	462	aldehyde oxidase	XP_001662405	Aedes aegypti	3e-34	0.44	N	N	N	N	N	N	N	N	N	N
CL314-9	141	similar to aldehyde oxidase	XP_001807366	Tribolium castaneum	0.064	0.46	16	41	14	17	6	9	23	8	11	13
CL2091-2	459	aldehyde oxidase	XP_001662131	Aedes aegypti	3e-33	0.42	N	N	N	N	N	N	N	N	N	N
CL1701-3	618	aldehyde oxidase	XP_001662131	Aedes aegypti	7e-91	0.66	N	N	N	N	N	N	N	N	N	N
CL1701-2	4068	aldehyde oxidase	XP_001662131	Aedes aegypti	0	0.63	5	22	11	19	20	7	12	11	12	9
U: unigenes, CL-X: CL.contigX. *: BLASTN result.

## Sheet: Sheet2
	FA	FB	FH	FL	FW	MA	MB	MH	ML	MW
	46.25	N	N	N	N	27.48	N	N	N	N
	94.83	N	N	0.33	N	229.59	N	N	N	1.07
	N	N	N	N	N	N	N	N	0.39	N
	17.21	N	4.28	N	0.82	9.22	N	6.47	N	N
	361.59	N	N	0.33	0.36	265.18	N	N	N	1.43
	60.59	N	0.93	N	1.61	51.64	N	2.35	N	2.68
	28.32	7.74	14.87	29.34	7.32	34.3	4.84	8.63	23.05	7.49
	N	N	N	N	N	N	N	N	N	N
	6.81	N	0.93	0.33	1.07	12.17	N	0.39	0.59	0.71
	80.85	N	N	N	N	86.12	N	N	N	N
	341.69	N	N	1.15	N	244.53	N	N	0.79	N
	81.03	N	N	N	N	67.31	N	N	N	N
	N	N	0.37	0.82	N	N	0.37	0.98	0.39	N
	N	N	N	0.99	7.49	N	N	N	1.97	5.35
	0.54	2.52	0.56	2.97	4.64	0.55	2.42	1.57	1.18	7.67
	N	N	N	N	N	N	N	N	N	N
	765.48	14.59	1150.54	953.21	318.12	401.83	67.89	1020.01	842.94	34.96
	N	N	N	N	N	N	N	N	N	N
	1.79	57.63	20.45	6.43	4013	3.32	7.44	1.57	2.76	2811.87
	N	N	N	N	N	N	N	N	N	N
	12575	27.91	1500.97	1383.98	849.1	6666.14	71.42	869.14	1438.66	1869.29
	20.08	16.93	20.64	36.6	1488.91	33.93	35.9	19.62	52.99	1442.06
	N	N	N	N	N	N	N	N	N	N
	645.55	10.27	53.73	66.6	41.75	251.91	45.75	51.8	90.42	152.34
	111.33	N	7.25	155.3	1.61	107.7	1.49	6.87	38.41	0.89
	111.15	2.88	3.35	28.52	108.84	108.99	5.58	5.1	21.67	19.98
	N	N	N	0.33	N	0.37	N	N	N	N
	N	N	N	N	N	N	N	N	N	N
	N	N	N	N	N	N	N	N	N	0.36
	399.23	N	0.74	N	0.89	367.9	0.74	0.39	0.39	N
	N	N	N	N	N	N	N	N	N	N
	24.92	1.26	2.04	1.15	118.83	10.7	1.3	2.94	0.39	108.46
	N	3.6	13.01	2.14	N	N	2.98	15.7	4.53	N
	17.57	3.96	13.2	17.47	37.82	26.92	14.32	16.48	14.58	24.26
	6.45	N	N	N	0.71	8.48	N	N	N	N
	1.79	N	N	N	0.33	N	N	N	N	N
	229.29	13.87	47.03	35.28	19.8	93.13	12.83	38.06	15.76	34.43
	40.51	1.62	8.74	11.05	14.27	37.44	0.93	3.34	8.86	16.05
	N	N	N	N	N	N	N	N	N	N
	1.97	N	N	0.37	N	1.48		1.18	N	N
	9.32	3.06	1.67	0.66	N	13.65	1.12	1.77	N	N
	3.41	N	0.37	N	N	1.29	2.42	1.57	N	N
	N	N	N	N	N	N	N	N	N	N
	0.72	N	N	0.49	0.54	2.21	N	N	0.59	0.89
	N	0.36	0.74	0.49	N	N	0.37	N	N	N
	N	5.04	1.67	0.33	N	N	1.49	N	0.39	N
	N	N	N	N	N	N	N	N	N	N
	166.9	11.53	12.27	29.01	5.35	140.34	17.67	6.87	16.15	8.21
	38.72	6.84	13.2	4.45	4.82	27.85	3.91	10.2	4.92	2.85
	5.2	1.08	3.53	0.49		5.72	2.05	2.94	1.97	0.36
	3.23	5.94	5.95	3.63	9.99	5.16	34.78	6.08	5.91	9.99
	N	N	N	N	N	N	N	N	N	N
	N	N	N	N	N	N	N	N	N	N
	9.32	6.12	6.69	8.74	4.28	7.56	4.28	10.59	6.11	9.1
	4.66	13.33	15.24	8.74	2.14	10.7	9.86	8.04	8.67	4.46
	3.23	7.56	11.15	4.78	2.5	2.58	5.58	12.56	4.73	0.89
	N	1.08	N	N	N	N	N	N	N	N
	N	N	N	N	N	N	0.37	N	N	N
	0.9	0.36	0.37	N	N	N		0.39	N	N
	N	N	N	N	N	N	N	N	N	N
	0.72	15.49	37.92	7.42	8.21	N	70.68	33.55	25.61	2.85
	16.31	62.49	25.28	15.66	21.95	23.42	26.97	7.65	15.76	18.55
	N	2.16	N	N	N	N	N	N	0.39	N
	N	3.6	0.37	0.82	175.74	N	3.91	N	0.79	236
	3.23	1.26	5.95	1.48	N	0.37	1.3	4.71	N	N
	N	N	N	N	N	N	N	N	N	N
	N	N	N	N	N	N	N	N	N	N
	4.3	1.44	4.28	0.33	N	3.87	1.86	2.16	0.39	N
	32.99	4.14	1.3	1.15	1.25	40.94	3.91	2.35	0.79	0.54
	N	N	N	N	N	N	N	N	N	N
	N	N	N	N	N	0.74	N	N	N	N
	18.29	5.04	3.9	2.64	0.36	21.21	1.67	2.35	1.77	1.25
			0.56	0.82	51.92					113.99
	92.14	25.21	1.67	31.32	1.07	59.75	23.06	2.55	8.47
	63.28	34.4	11.71	21.93	4.46	63.07	13.95	10.59	7.68	6.6
										0.36
		14.59								0.54
			0.56			0.55
	0.72		1.12	1.32	3.39	1.29	1.3		1.38	2.14
			0.74
	1.61	2.88	1.49	0.82		1.66	5.39	3.34	0.79
	129.07	1.44	1.86	5.11	2.14	36.33	0.93	0.78	0.79	2.14
	1.97	23.05	0.37	0.33	0.54	0.74	46.31	0.78	0.39	0.36
	134.63	15.31	35.32	63.64	19.63	108.07	15.25	33.35	42.35	18.02
	536.55	2.88	2.79	0.33	0.71	960.42	2.6	1.18		1.78
		1.26	0.37	0.33
	3.76	1.98	2.6	1.65	1.43	4.24	4.46	2.75	0.98	1.07
	1.61	2.52	1.86	2.47	4.46	1.48	3.72	3.34	3.15	4.64
			0.93					0.39
	0.54	7.38	0.37	0.66			5.77
Unigene78274_dacaoling	0.36	0.54		0.33	0.71					0.36
Unigene79135_dacaoling									0.39
Unigene80872_dacaoling	1.43	10.27	3.35	3.79	1.25	1.29	2.42	2.75	3.55	4.1
Unigene28959_dacaoling					0.36	0.55				1.07
Unigene80866_dacaoling	3.41			0.66	1.25	6.45	0.74	0.39	0.39	0.89
Unigene86907_dacaoling	0.72		0.56	0.66	42.82	0.37	0.37		2.76	49.41
Unigene25695_dacaoling	0.54	0.72		0.82		0.55	0.74	0.39	0.39
Unigene38877_dacaoling	0.36	0.9	2.04	0.49	0.36	0.92	0.37	0.98		0.89
Unigene75231_dacaoling	4.12	16.75	5.76	4.12	9.46	2.21	12.83	6.08	5.71	7.67
Unigene76075_dacaoling			0.37	0.33
Unigene76075_dacaoling			0.37	0.33
CL2048.Contig1_dacaoling	8.78	18.73	8.37	4.95	4.46	11.25	6.7	5.69	8.27	7.49
Unigene19914_dacaoling	0.36	1.98		0.82	0.36	0.37	0.56	0.78	1.18	0.36
Unigene25695_dacaoling	0.54	0.72		0.82		0.55	0.74	0.39	0.39
CL4178.Contig1_dacaoling	0.72	11.17	9.85	5.77	1.61		6.7	7.65	5.12	2.14
Unigene5300_dacaoling			0.74		5		0.56		0.39	10.52
Unigene13975_dacaoling										0.54
Unigene25695_dacaoling	0.54	0.72		0.82		0.55	0.74	0.39	0.39
Unigene25951_dacaoling					3.03					2.68
Unigene28994_dacaoling	0.36	4.14	2.6	4.95	478.7		0.74	1.57	4.33	372.82
Unigene29002_dacaoling	28.32	7.74	14.87	29.34	7.32	34.3	4.84	8.63	23.05	7.49
Unigene29895_dacaoling	9549.14	32.06	308.22	2051.82	983.8	8501.96	220.77	472.63	1388.82	2748.19
Unigene59394_dacaoling					0.71			0.39		3.57
Unigene75126_dacaoling	1.25	0.36	0.93	0.49	84.57	2.4	0.93	1.37	0.59	127.9
Unigene78274_dacaoling	0.36	0.54		0.33	0.71					0.36
Unigene79873_dacaoling	1558.21	1.26	3.53	3.13	9.99	1602.91	2.23	1.96	1.58	6.6
Unigene87492_dacaoling	0.36	2.34		1.15	63.87	1.11			0.98	39.07
CL638.Contig1_dacaoling	0.54	5.04	2.97	2.64	0.54	0.37	2.23	3.53	1.58
CL2048.Contig1_dacaoling		0.54				0.37	0.37
Unigene30021_dacaoling	19.54	34.76	58.19	114.41	49.96	38.36	6.51	27.86	88.06	31.22
Unigene30240_dacaoling	646.8	113.82	305.81	949.91	68.69	268.87	537.33	477.73	299.63	59.4
Unigene87010_dacaoling			1.12					0.59
