# Supplementary material for: First Transcriptome and Digital Gene Expression Analysis in Neuroptera with an Emphasis on Chemoreception Genes in Chrysopa pallens (Rambur)
Source: PLoS One. 2013 Jun 27;8(6):e67151. doi: 10.1371/journal.pone.0067151 (PMC3694914; doi:10.1371/journal.pone.0067151)
Supplement: Table S2 — Top 10 most up-regulated unigenes in antennae compared with other tissues, including gene name, expression ratio, GO process, and annotation result. (XLSX) [file pone.0067151.s006.xlsx]

## Sheet: Sheet1
Table S2.The top 10 up-regulated unigenes in antennae compared with other tissues.
Gene	log2 Ratio(FB/FA)	GO Process	blast nr	log2 Ratio(FB/FA)	GO Process	blast nr	log2 Ratio(FB/FA)	GO Process	blast nr	log2 Ratio(FB/FA)	GO Process	blast nr	log2 Ratio(MA/MB)	GO Process	blast nr	Gene	log2 Ratio(MA/MH)	GO Process	blast nr	Gene	log2 Ratio(MA/ML)	GO Process	blast nr	Gene	log2 Ratio(MA/MW)	GO Process	blast nr
Unigene15188	16.9591	-	-	15.1421	-	gi|270008128|gb|EFA04576.1|/3e-26/odorant binding protein 24 [Tribolium castaneum]	15.2849	-	gi|113951701|ref|NP_001039285.1|/4e-32/chemosensory protein 4 precursor [Tribolium castaneum]	16.9591	-	-	14.6947	-	gi|270008128|gb|EFA04576.1|/3e-26/odorant binding protein 24 [Tribolium castaneum]	Unigene15878	16.7304	-	-	Unigene15878	16.7304	-	-	Unigene65906	15.167	-	gi|113951701|ref|NP_001039285.1|/4e-32/chemosensory protein 4 precursor [Tribolium castaneum]
Unigene79506	15.2849	-	gi|113951701|ref|NP_001039285.1|/4e-32/chemosensory protein 4 precursor [Tribolium castaneum]	15.0604	-	gi|270008146|gb|EFA04594.1|/9e-37/odorant binding protein 6 [Tribolium castaneum]	14.2449	-	gi|289177162|ref|NP_001165996.1|/8e-41/cytochrome P450 6AQ5 [Nasonia vitripennis]	15.0604	-	gi|270008146|gb|EFA04594.1|/9e-37/odorant binding protein 6 [Tribolium castaneum]	14.5777	-	gi|270008146|gb|EFA04594.1|/9e-37/odorant binding protein 6 [Tribolium castaneum]	Unigene15188	14.6947	-	gi|270008128|gb|EFA04576.1|/3e-26/odorant binding protein 24 [Tribolium castaneum]	Unigene79429	16.5514	-	gi|357611418|gb|EHJ67475.1|/e-112/hypothetical protein KGM_03543 [Danaus plexippus]	Unigene79506	14.5777	-	gi|270008146|gb|EFA04594.1|/9e-37/odorant binding protein 6 [Tribolium castaneum]
CL979.Contig2	15.1421	-	gi|270008128|gb|EFA04576.1|/3e-26/odorant binding protein 24 [Tribolium castaneum]	14.2449	-	gi|289177162|ref|NP_001165996.1|/8e-41/cytochrome P450 6AQ5 [Nasonia vitripennis]	13.2647	-	-	13.2647	-	-	14.4868	-	gi|270014265|gb|EFA10713.1|/7e-23/odorant binding protein 09 [Tribolium castaneum]	Unigene79506	14.5777	-	gi|270008146|gb|EFA04594.1|/9e-37/odorant binding protein 6 [Tribolium castaneum]	Unigene29811	14.8657	-	-	CL317.Contig1	13.2105	-	-
Unigene1818	15.0604	-	gi|270008146|gb|EFA04594.1|/9e-37/odorant binding protein 6 [Tribolium castaneum]	13.2647	-	-	13.08	-	gi|254576474|gb|ACT68597.1|/1e-28/luciferase [Phrixothrix hirtus]	13.2111	-	gi|270014265|gb|EFA10713.1|/7e-23/odorant binding protein 09 [Tribolium castaneum]	13.2976	-	-	CL979.Contig2	14.4868	-	gi|270014265|gb|EFA10713.1|/7e-23/odorant binding protein 09 [Tribolium castaneum]	Unigene15188	14.6947	-	gi|270008128|gb|EFA04576.1|/3e-26/odorant binding protein 24 [Tribolium castaneum]	Unigene6888	13.0721	-	gi|194320498|gb|ACF48467.1|/2e-14/pheromone binding protein female 1 [Loxostege sticticalis]
CL317.Contig1	14.6418	-	-	13.2111	-	gi|270014265|gb|EFA10713.1|/7e-23/odorant binding protein 09 [Tribolium castaneum]	12.9842	-	gi|194320498|gb|ACF48467.1|/1e-09/pheromone binding protein female 1 [Loxostege sticticalis]	13.08	-	gi|254576474|gb|ACT68597.1|/1e-28/luciferase [Phrixothrix hirtus]	13.2105	-	-	CL2630.Contig1	13.978	-	gi|156379889|ref|XP_001631688.1|/4e-17/predicted protein [Nematostella vectensis]	CL979.Contig2	14.4868	-	gi|270014265|gb|EFA10713.1|/7e-23/odorant binding protein 09 [Tribolium castaneum]	Unigene2600	12.7402	-	gi|254576474|gb|ACT68597.1|/1e-28/luciferase [Phrixothrix hirtus]
Unigene6888	14.3965	-	-	13.08	-	gi|254576474|gb|ACT68597.1|/1e-28/luciferase [Phrixothrix hirtus]	12.981	-	gi|194320498|gb|ACF48467.1|/2e-14/pheromone binding protein female 1 [Loxostege sticticalis]	12.9842	-	gi|194320498|gb|ACF48467.1|/1e-09/pheromone binding protein female 1 [Loxostege sticticalis]	13.0721	-	gi|194320498|gb|ACF48467.1|/2e-14/pheromone binding protein female 1 [Loxostege sticticalis]	Unigene1818	13.2976	-	-	Unigene80940	14.3947	-	gi|289177162|ref|NP_001165996.1|/8e-41/cytochrome P450 6AQ5 [Nasonia vitripennis]	Unigene81231	12.7166	-	gi|194320498|gb|ACF48467.1|/1e-09/pheromone binding protein female 1 [Loxostege sticticalis]
CL637.Contig1	13.8697	-	-	12.9842	-	gi|194320498|gb|ACF48467.1|/1e-09/pheromone binding protein female 1 [Loxostege sticticalis]	12.9322	-	-	12.981	-	gi|194320498|gb|ACF48467.1|/2e-14/pheromone binding protein female 1 [Loxostege sticticalis]	12.8196	-	gi|91085393|ref|XP_966738.1|/1e-17/PREDICTED: similar to Hermansky-Pudlak syndrome 3 homolog [Tribolium castaneum]	CL317.Contig1	13.2105	-	-	Unigene1818	13.2976	-	-	Unigene30217	12.5447	GO:0008152//metabolic process	gi|167003806|ref|NP_001107791.1|/0.0/cytochrome P450 monooxygenase [Tribolium castaneum]
Unigene2600	13.4426	-	gi|7960304|gb|AAF71289.1|AF255918_1/4e-26/chemosensory protein [Mamestra brassicae]	12.981	-	gi|194320498|gb|ACF48467.1|/2e-14/pheromone binding protein female 1 [Loxostege sticticalis]	12.5649	-	gi|21898675|gb|AAM77026.1|/3e-06/olfactory binding protein [Rhyparobia maderae]	12.8646	-	gi|197246071|gb|AAI68977.1|/4e-17/RGD1560940 protein [Rattus norvegicus]	12.7402	-	gi|254576474|gb|ACT68597.1|/1e-28/luciferase [Phrixothrix hirtus]	Unigene6888	13.0721	-	gi|194320498|gb|ACF48467.1|/2e-14/pheromone binding protein female 1 [Loxostege sticticalis]	CL317.Contig1	13.2105	-	-	CL3481.Contig3	12.0937	-	gi|320163392|gb|EFW40291.1|/6e-37/extradiol ring-cleavage dioxygenase class III protein subunit B [Capsaspora owczarzaki ATCC 30864]
Unigene81231	13.2647	-	-	12.9322	-	-	12.3734	-	gi|347965453|ref|XP_003435764.1|/9e-06/AGAP013501-PA [Anopheles gambiae str. PEST]	12.5861	-	gi|195353923|ref|XP_002043451.1|/1e-09/GM23128 [Drosophila sechellia]	12.7166	-	gi|194320498|gb|ACF48467.1|/1e-09/pheromone binding protein female 1 [Loxostege sticticalis]	Unigene81231	12.7166	-	gi|194320498|gb|ACF48467.1|/1e-09/pheromone binding protein female 1 [Loxostege sticticalis]	Unigene6888	13.0721	-	gi|194320498|gb|ACF48467.1|/2e-14/pheromone binding protein female 1 [Loxostege sticticalis]	Unigene19806	11.9993	-	-
Unigene39080	13.2111	-	gi|270014265|gb|EFA10713.1|/7e-23/odorant binding protein 09 [Tribolium castaneum]	12.3734	-	gi|347965453|ref|XP_003435764.1|/9e-06/AGAP013501-PA [Anopheles gambiae str. PEST]	12.3685	-	gi|320163392|gb|EFW40291.1|/6e-37/extradiol ring-cleavage dioxygenase class III protein subunit B [Capsaspora owczarzaki ATCC 30864]	12.334	-	gi|270002524|gb|EEZ98971.1|/e-130/hypothetical protein TcasGA2_TC004826 [Tribolium castaneum]	12.4856	-	gi|193715996|ref|XP_001951039.1|/1e-75/PREDICTED: glucose dehydrogenase [acceptor]-like [Acyrthosiphon pisum]	CL3481.Contig3	12.0937	-	gi|320163392|gb|EFW40291.1|/6e-37/extradiol ring-cleavage dioxygenase class III protein subunit B [Capsaspora owczarzaki ATCC 30864]	Unigene2600	12.7402	-	gi|254576474|gb|ACT68597.1|/1e-28/luciferase [Phrixothrix hirtus]	Unigene29335	11.9862	-	gi|157126491|ref|XP_001660906.1|/e-174/alpha-amylase [Aedes aegypti]
