# Supplementary material for: First Transcriptome and Digital Gene Expression Analysis in Neuroptera with an Emphasis on Chemoreception Genes in Chrysopa pallens (Rambur)
Source: PLoS One. 2013 Jun 27;8(6):e67151. doi: 10.1371/journal.pone.0067151 (PMC3694914; doi:10.1371/journal.pone.0067151)
Supplement: Table S3 — Top 10 most up-regulated unigenes in the thorax and abdomen compared with other tissues, including gene name, expression ratio, GO process, and annotation result. (XLSX) [file pone.0067151.s007.xlsx]

## Sheet: Sheet1
Table S3. The top 10 up-regulated unigenes in thorax and abdomen compared with other tissues.
Gene	log2 Ratio(FB/FA)	GO Process	blast nr	Gene	log2 Ratio(FB/FH)	GO Process	blast nr	Gene	log2 Ratio(FB/FL)	GO Process	blast nr	Gene	log2 Ratio(FB/FW)	GO Process	blast nr	Gene	log2 Ratio(MB/MA)	GO Process	blast nr	Gene	log2 Ratio(MB/MH)	GO Process	blast nr	Gene	log2 Ratio(MB/ML)	GO Process	blast nr	Gene	log2 Ratio(MB/ML)	GO Process	blast nr
CL3365.Contig2	18.0812	-	gi|194744879|ref|XP_001954920.1|/2e-20/GF18512 [Drosophila ananassae]	CL3365.Contig2	18.0812	-	gi|194744879|ref|XP_001954920.1|/2e-20/GF18512 [Drosophila ananassae]	CL3365.Contig2	18.0812	-	gi|194744879|ref|XP_001954920.1|/2e-20/GF18512 [Drosophila ananassae]	Unigene29812	19.0636	-	-	Unigene29812	19.2916	-	-	Unigene79182	16.6466	-	gi|126449|sp|P26305.1|LPSBP_PERAM/4e-23/RecName: Full=Hemolymph lipopolysaccharide-binding protein; Short=LPS-BP; Short=LPS-binding protein; Flags: Precursor	Unigene29812	19.2916	-	-	Unigene29812	19.2916	-	-
Unigene78836	14.778	-	gi|312232587|gb|ADQ53629.1|/3e-66/eupolytin [Eupolyphaga sinensis]	CL966.Contig1	14.4257	-	gi|112984340|ref|NP_001037478.1|/0.0/p270 [Bombyx mori]	CL1124.Contig5	17.1449	-	gi|86279301|gb|ABC88746.1|/2e-52/chymotrypsin 1 [Tenebrio molitor]	CL3365.Contig2	18.0812	-	gi|194744879|ref|XP_001954920.1|/2e-20/GF18512 [Drosophila ananassae]	Unigene30121	18.8908	-	gi|160221998|gb|ABX11553.1|/2e-29/lysozyme-1 [Rhodnius prolixus]	Unigene15866	16.0887	-	gi|270002862|gb|EEZ99309.1|/3e-13/cellular FABP-like protein [Tribolium castaneum]	Unigene30121	18.8908	-	gi|160221998|gb|ABX11553.1|/2e-29/lysozyme-1 [Rhodnius prolixus]	Unigene30121	18.8908	-	gi|160221998|gb|ABX11553.1|/2e-29/lysozyme-1 [Rhodnius prolixus]
Unigene28869	14.6229	-	gi|82524130|emb|CAJ19121.1|/0.0/vitellogenin receptor [Blattella germanica]	Unigene15077	13.6198	-	-	Unigene30121	15.2246	-	gi|160221998|gb|ABX11553.1|/2e-29/lysozyme-1 [Rhodnius prolixus]	CL3365.Contig3	15.5505	-	-	CL1124.Contig5	17.1082	-	gi|86279301|gb|ABC88746.1|/2e-52/chymotrypsin 1 [Tenebrio molitor]	Unigene15551	15.8012	-	gi|126449|sp|P26305.1|LPSBP_PERAM/2e-26/RecName: Full=Hemolymph lipopolysaccharide-binding protein; Short=LPS-BP; Short=LPS-binding protein; Flags: Precursor	Unigene79182	16.6466	-	gi|126449|sp|P26305.1|LPSBP_PERAM/4e-23/RecName: Full=Hemolymph lipopolysaccharide-binding protein; Short=LPS-BP; Short=LPS-binding protein; Flags: Precursor	CL1124.Contig5	17.1082	-	gi|86279301|gb|ABC88746.1|/2e-52/chymotrypsin 1 [Tenebrio molitor]
Unigene29634	14.6032	-	gi|340709111|ref|XP_003393157.1|/1e-20/PREDICTED: enteropeptidase-like [Bombus terrestris]	Unigene29262	13.5238	-	gi|307174067|gb|EFN64754.1|/2e-10/hypothetical protein EAG_05168 [Camponotus floridanus]	Unigene78836	14.778	-	gi|312232587|gb|ADQ53629.1|/3e-66/eupolytin [Eupolyphaga sinensis]	Unigene30121	15.2246	-	gi|160221998|gb|ABX11553.1|/2e-29/lysozyme-1 [Rhodnius prolixus]	Unigene79182	16.6466	-	gi|126449|sp|P26305.1|LPSBP_PERAM/4e-23/RecName: Full=Hemolymph lipopolysaccharide-binding protein; Short=LPS-BP; Short=LPS-binding protein; Flags: Precursor	Unigene78836	15.4839	-	gi|312232587|gb|ADQ53629.1|/3e-66/eupolytin [Eupolyphaga sinensis]	Unigene15866	16.0887	-	gi|270002862|gb|EEZ99309.1|/3e-13/cellular FABP-like protein [Tribolium castaneum]	Unigene79182	16.6466	-	gi|126449|sp|P26305.1|LPSBP_PERAM/4e-23/RecName: Full=Hemolymph lipopolysaccharide-binding protein; Short=LPS-BP; Short=LPS-binding protein; Flags: Precursor
Unigene15551	14.5226	-	gi|126449|sp|P26305.1|LPSBP_PERAM/2e-26/RecName: Full=Hemolymph lipopolysaccharide-binding protein; Short=LPS-BP; Short=LPS-binding protein; Flags: Precursor	CL1792.Contig1	13.3752	-	gi|270012003|gb|EFA08451.1|/1e-25/hypothetical protein TcasGA2_TC006098 [Tribolium castaneum]	Unigene28869	14.6229	-	gi|82524130|emb|CAJ19121.1|/0.0/vitellogenin receptor [Blattella germanica]	Unigene78836	14.778	-	gi|312232587|gb|ADQ53629.1|/3e-66/eupolytin [Eupolyphaga sinensis]	Unigene15866	16.0887	-	gi|270002862|gb|EEZ99309.1|/3e-13/cellular FABP-like protein [Tribolium castaneum]	Unigene14706	15.203	-	gi|270007404|gb|EFA03852.1|/2e-19/hypothetical protein TcasGA2_TC013968 [Tribolium castaneum]	Unigene15551	15.8012	-	gi|126449|sp|P26305.1|LPSBP_PERAM/2e-26/RecName: Full=Hemolymph lipopolysaccharide-binding protein; Short=LPS-BP; Short=LPS-binding protein; Flags: Precursor	Unigene15866	16.0887	-	gi|270002862|gb|EEZ99309.1|/3e-13/cellular FABP-like protein [Tribolium castaneum]
Unigene14706	14.4767	-	gi|270007404|gb|EFA03852.1|/2e-19/hypothetical protein TcasGA2_TC013968 [Tribolium castaneum]	Unigene877	13.353	-	-	Unigene29634	14.6032	-	gi|340709111|ref|XP_003393157.1|/1e-20/PREDICTED: enteropeptidase-like [Bombus terrestris]	Unigene28869	14.6229	-	gi|82524130|emb|CAJ19121.1|/0.0/vitellogenin receptor [Blattella germanica]	Unigene29015	15.9072	-	-	Unigene14950	15.0914	-	-	Unigene78836	15.4839	-	gi|312232587|gb|ADQ53629.1|/3e-66/eupolytin [Eupolyphaga sinensis]	Unigene15551	15.8012	-	gi|126449|sp|P26305.1|LPSBP_PERAM/2e-26/RecName: Full=Hemolymph lipopolysaccharide-binding protein; Short=LPS-BP; Short=LPS-binding protein; Flags: Precursor
Unigene15378	13.9504	-	gi|307094966|gb|ADN29789.1|/3e-09/hypothetical conserved insect secreted protein [Triatoma matogrossensis]	CL3736.Contig3	13.3204	-	gi|357616655|gb|EHJ70312.1|/2e-52/hypothetical protein KGM_17468 [Danaus plexippus]	Unigene14706	14.4767	-	gi|270007404|gb|EFA03852.1|/2e-19/hypothetical protein TcasGA2_TC013968 [Tribolium castaneum]	Unigene29634	14.6032	-	gi|340709111|ref|XP_003393157.1|/1e-20/PREDICTED: enteropeptidase-like [Bombus terrestris]	Unigene15551	15.8012	-	gi|126449|sp|P26305.1|LPSBP_PERAM/2e-26/RecName: Full=Hemolymph lipopolysaccharide-binding protein; Short=LPS-BP; Short=LPS-binding protein; Flags: Precursor	CL2907.Contig1	15.0181	-	gi|221121422|ref|XP_002167687.1|/1e-11/PREDICTED: hypothetical protein [Hydra magnipapillata]	Unigene14706	15.203	-	gi|270007404|gb|EFA03852.1|/2e-19/hypothetical protein TcasGA2_TC013968 [Tribolium castaneum]	Unigene78836	15.4839	-	gi|312232587|gb|ADQ53629.1|/3e-66/eupolytin [Eupolyphaga sinensis]
Unigene15077	13.6198	-	-	CL133.Contig2	13.0502	-	gi|86279301|gb|ABC88746.1|/3e-12/chymotrypsin 1 [Tenebrio molitor]	CL787.Contig12	14.4629	-	gi|357611300|gb|EHJ67411.1|/e-130/hypothetical protein KGM_22373 [Danaus plexippus]	Unigene15551	14.5226	-	gi|126449|sp|P26305.1|LPSBP_PERAM/2e-26/RecName: Full=Hemolymph lipopolysaccharide-binding protein; Short=LPS-BP; Short=LPS-binding protein; Flags: Precursor	Unigene78836	15.4839	-	gi|312232587|gb|ADQ53629.1|/3e-66/eupolytin [Eupolyphaga sinensis]	Unigene29634	14.8456	-	gi|340709111|ref|XP_003393157.1|/1e-20/PREDICTED: enteropeptidase-like [Bombus terrestris]	Unigene14950	15.0914	-	-	Unigene14706	15.203	-	gi|270007404|gb|EFA03852.1|/2e-19/hypothetical protein TcasGA2_TC013968 [Tribolium castaneum]
Unigene29262	13.5238	-	gi|307174067|gb|EFN64754.1|/2e-10/hypothetical protein EAG_05168 [Camponotus floridanus]	Unigene14608	13.013	-	gi|58385962|ref|XP_314340.2|/2e-20/AGAP004851-PA [Anopheles gambiae str. PEST]	CL966.Contig1	14.4257	-	gi|112984340|ref|NP_001037478.1|/0.0/p270 [Bombyx mori]	Unigene14706	14.4767	-	gi|270007404|gb|EFA03852.1|/2e-19/hypothetical protein TcasGA2_TC013968 [Tribolium castaneum]	Unigene14706	15.203	-	gi|270007404|gb|EFA03852.1|/2e-19/hypothetical protein TcasGA2_TC013968 [Tribolium castaneum]	Unigene15378	14.8365	-	gi|307094966|gb|ADN29789.1|/3e-09/hypothetical conserved insect secreted protein [Triatoma matogrossensis]	CL2907.Contig1	15.0181	-	gi|221121422|ref|XP_002167687.1|/1e-11/PREDICTED: hypothetical protein [Hydra magnipapillata]	Unigene30308	15.1457	-	gi|270002862|gb|EEZ99309.1|/4e-17/cellular FABP-like protein [Tribolium castaneum]
CL1792.Contig1	13.3752	-	gi|270012003|gb|EFA08451.1|/1e-25/hypothetical protein TcasGA2_TC006098 [Tribolium castaneum]	Unigene30100	12.7366	-	gi|242023453|ref|XP_002432148.1|/3e-21/predicted protein [Pediculus humanus corporis]	Unigene15866	14.0715	-	gi|270002862|gb|EEZ99309.1|/3e-13/cellular FABP-like protein [Tribolium castaneum]	CL787.Contig12	14.4629	-	gi|357611300|gb|EHJ67411.1|/e-130/hypothetical protein KGM_22373 [Danaus plexippus]	Unigene30308	15.1457	-	gi|270002862|gb|EEZ99309.1|/4e-17/cellular FABP-like protein [Tribolium castaneum]	CL787.Contig12	14.4603	-	gi|357611300|gb|EHJ67411.1|/e-130/hypothetical protein KGM_22373 [Danaus plexippus]	Unigene29634	14.8456	-	gi|340709111|ref|XP_003393157.1|/1e-20/PREDICTED: enteropeptidase-like [Bombus terrestris]	Unigene14950	15.0914	-	-
