# Supplementary material for: First Transcriptome and Digital Gene Expression Analysis in Neuroptera with an Emphasis on Chemoreception Genes in Chrysopa pallens (Rambur)
Source: PLoS One. 2013 Jun 27;8(6):e67151. doi: 10.1371/journal.pone.0067151 (PMC3694914; doi:10.1371/journal.pone.0067151)
Supplement: Table S4 — Top 10 most up-regulated unigenes in heads compared with other tissues, including gene name, expression ratio, GO process, and annotation result. (XLSX) [file pone.0067151.s008.xlsx]

## Sheet: Sheet1
Table S4. The top 10 up-regulated unigenes in heads compared with other tissues.
Gene	log2 Ratio(FH/FA)	GO Process	blast nr	Gene	log2 Ratio(FH/FB)	GO Process	blast nr	Gene	log2 Ratio(FH/FL)	GO Process	blast nr	Gene	log2 Ratio(FH/FW)	GO Process	blast nr	Gene	log2 Ratio(MH/MA)	GO Process	blast nr	Gene	log2 Ratio(MH/MB)	GO Process	blast nr	Gene	log2 Ratio(MH/ML)	GO Process	blast nr	Gene	log2 Ratio(MH/MW)	GO Process	blast nr
Unigene29497	16.1271	-	-	Unigene29497	16.1271	-	-	Unigene80553	11.2935	-	gi|270009520|gb|EFA05968.1|/1e-25/hypothetical protein TcasGA2_TC008789 [Tribolium castaneum]	Unigene29727	15.6998	-	-	Unigene29334	16.649	-	gi|170047283|ref|XP_001851157.1|/e-169/ultraviolet-sensitive opsin [Culex quinquefasciatus]	Unigene29099	16.0862	-	gi|197246071|gb|AAI68977.1|/4e-17/RGD1560940 protein [Rattus norvegicus]	Unigene29099	16.0862	-	gi|197246071|gb|AAI68977.1|/4e-17/RGD1560940 protein [Rattus norvegicus]	Unigene29099	16.0862	-	gi|197246071|gb|AAI68977.1|/4e-17/RGD1560940 protein [Rattus norvegicus]
Unigene29727	15.6998	-	-	Unigene29099	15.3883	-	gi|197246071|gb|AAI68977.1|/4e-17/RGD1560940 protein [Rattus norvegicus]	Unigene74737	10.2609	GO:0006952//defense response;GO:0008219//cell death;GO:0009056//catabolic process	gi|239579425|gb|ACR82289.1|/2e-21/lysozyme [Papilio xuthus]	Unigene29099	15.3883	-	gi|197246071|gb|AAI68977.1|/4e-17/RGD1560940 protein [Rattus norvegicus]	Unigene29099	16.0862	-	gi|197246071|gb|AAI68977.1|/4e-17/RGD1560940 protein [Rattus norvegicus]	Unigene28829	14.8158	-	gi|332023410|gb|EGI63653.1|/4e-21/Glucose dehydrogenase [Acromyrmex echinatior]	Unigene74737	11.4742	GO:0006952//defense response;GO:0008219//cell death;GO:0009056//catabolic process	gi|239579425|gb|ACR82289.1|/2e-21/lysozyme [Papilio xuthus]	Unigene29952	15.2086	-	gi|170068091|ref|XP_001868729.1|/9e-79/conserved hypothetical protein [Culex quinquefasciatus]
Unigene28836	13.6861	-	gi|33590491|gb|AAQ22771.1|/4e-11/serine proteinase inhibitor [Procambarus clarkii]	Unigene28829	14.4137	-	gi|332023410|gb|EGI63653.1|/4e-21/Glucose dehydrogenase [Acromyrmex echinatior]	Unigene81097	10.0993	-	gi|242003277|ref|XP_002422676.1|/8e-12/hypothetical protein Phum_PHUM005290 [Pediculus humanus corporis]	Unigene29533	15.3086	-	gi|6136163|sp|P35779.2|VA3_SOLRI/2e-34/RecName: Full=Venom allergen 3; AltName: Full=Allergen Sol r III; AltName: Full=Venom allergen III; AltName: Allergen=Sol r 3	Unigene29952	15.2086	-	gi|170068091|ref|XP_001868729.1|/9e-79/conserved hypothetical protein [Culex quinquefasciatus]	Unigene30333	13.7598	-	gi|91093959|ref|XP_968177.1|/e-122/PREDICTED: similar to glucose dehydrogenase [Tribolium castaneum]	Unigene39733	11.0627	-	-	CL1933.Contig1	14.9071	-	-
Unigene30183	13.628	-	-	CL2744.Contig1	14.0588	-	gi|170038655|ref|XP_001847164.1|/0.0/calmodulin-binding protein trpl [Culex quinquefasciatus]	Unigene29234	10.0993	-	-	CL1933.Contig1	14.4223	-	-	Unigene29691	15.1311	-	gi|268607710|ref|NP_001161313.1|/2e-34/cuticular protein precursor [Tribolium castaneum]	Unigene28930	13.3304	-	gi|357625032|gb|EHJ75586.1|/1e-44/hypothetical protein KGM_15104 [Danaus plexippus]	Unigene80553	10.5981	-	gi|270009520|gb|EFA05968.1|/1e-25/hypothetical protein TcasGA2_TC008789 [Tribolium castaneum]	Unigene29497	14.5539	-	-
Unigene87685	12.9647	-	-	Unigene15936	13.6511	-	-	Unigene29497	10.0827	-	-	Unigene28829	14.4137	-	gi|332023410|gb|EGI63653.1|/4e-21/Glucose dehydrogenase [Acromyrmex echinatior]	Unigene28829	14.8158	-	gi|332023410|gb|EGI63653.1|/4e-21/Glucose dehydrogenase [Acromyrmex echinatior]	Unigene14494	11.6952	-	-	Unigene16029	10.5226	-	gi|270001269|gb|EEZ97716.1|/4e-25/cytochrome P450-like protein [Tribolium castaneum]	Unigene30183	14.0407	-	-
Unigene30371	12.4062	-	gi|157104212|ref|XP_001648303.1|/e-125/glucose dehydrogenase [Aedes aegypti]	Unigene30333	13.3788	-	gi|91093959|ref|XP_968177.1|/e-122/PREDICTED: similar to glucose dehydrogenase [Tribolium castaneum]	Unigene15496	10.0238	-	-	CL2744.Contig1	14.0588	-	gi|170038655|ref|XP_001847164.1|/0.0/calmodulin-binding protein trpl [Culex quinquefasciatus]	Unigene30183	14.0407	-	-	Unigene85606	11.444	-	-	Unigene66714	10.3597	GO:0051179//localization;GO:0033273//response to vitamin;GO:0009719;GO:0002237//response to molecule of bacterial origin;GO:0050794//regulation of cellular process;GO:0034612//response to tumor necrosis factor	gi|357607163|gb|EHJ65374.1|/1e-14/transient receptor potential channel [Danaus plexippus]	Unigene28836	13.8942	-	gi|33590491|gb|AAQ22771.1|/4e-11/serine proteinase inhibitor [Procambarus clarkii]
Unigene86396	11.9513	-	-	Unigene78876	13.1383	-	gi|307185613|gb|EFN71551.1|/2e-12/hypothetical protein EAG_14229 [Camponotus floridanus]	Unigene30121	9.60918	-	gi|160221998|gb|ABX11553.1|/2e-29/lysozyme-1 [Rhodnius prolixus]	Unigene28836	13.6861	-	gi|33590491|gb|AAQ22771.1|/4e-11/serine proteinase inhibitor [Procambarus clarkii]	Unigene28836	13.8942	-	gi|33590491|gb|AAQ22771.1|/4e-11/serine proteinase inhibitor [Procambarus clarkii]	CL3933.Contig1	11.4236	-	-	Unigene647	10.3387	-	gi|312383975|gb|EFR28831.1|/5e-19/hypothetical protein AND_02726 [Anopheles darlingi]	Unigene30333	13.7598	-	gi|91093959|ref|XP_968177.1|/e-122/PREDICTED: similar to glucose dehydrogenase [Tribolium castaneum]
Unigene30295	11.7689	-	gi|7106224|gb|AAF36090.1|/2e-13/flagelliform silk protein [Nephila clavipes]	Unigene74889	12.6001	-	gi|156547536|ref|XP_001607352.1|/3e-09/PREDICTED: hypothetical protein LOC100118130 [Nasonia vitripennis]	CL1124.Contig5	9.57365	-	gi|86279301|gb|ABC88746.1|/2e-52/chymotrypsin 1 [Tenebrio molitor]	Unigene15936	13.6511	-	-	Unigene30333	13.7598	-	gi|91093959|ref|XP_968177.1|/e-122/PREDICTED: similar to glucose dehydrogenase [Tribolium castaneum]	CL1902.Contig2	11.4236	-	-	Unigene86977	9.90839	-	-	CL2744.Contig1	13.3737	-	gi|170038655|ref|XP_001847164.1|/0.0/calmodulin-binding protein trpl [Culex quinquefasciatus]
Unigene78239	11.7402	-	-	Unigene80925	11.9578	GO:0044237//cellular metabolic process;GO:0044238//primary metabolic process	gi|307168653|gb|EFN61689.1|/e-122/Neither inactivation nor afterpotential protein G [Camponotus floridanus]	CL2729.Contig4	9.42626	-	-	Unigene30183	13.628	-	-	CL2744.Contig1	13.3737	-	gi|170038655|ref|XP_001847164.1|/0.0/calmodulin-binding protein trpl [Culex quinquefasciatus]	Unigene29204	11.1892	-	gi|189239574|ref|XP_001816516.1|/2e-33/PREDICTED: similar to cuticular protein 1, RR-2 family (AGAP001664-PA) [Tribolium castaneum]	Unigene38917	9.87958	-	-	Unigene78876	13.3358	-	gi|307185613|gb|EFN71551.1|/2e-12/hypothetical protein EAG_14229 [Camponotus floridanus]
Unigene30008	11.7036	-	-	CL1814.Contig2	11.6595	-	-	Unigene87571	9.30378	-	gi|345488746|ref|XP_003425976.1|/6e-06/PREDICTED: hypothetical protein LOC100679943 [Nasonia vitripennis]	Unigene15540	13.3432	-	-	Unigene78876	13.3358	-	gi|307185613|gb|EFN71551.1|/2e-12/hypothetical protein EAG_14229 [Camponotus floridanus]	Unigene15610	11.1643	-	-	Unigene83710	9.84862	-	-	Unigene28930	13.3304	-	gi|357625032|gb|EHJ75586.1|/1e-44/hypothetical protein KGM_15104 [Danaus plexippus]
