# Supplementary material for: First Transcriptome and Digital Gene Expression Analysis in Neuroptera with an Emphasis on Chemoreception Genes in Chrysopa pallens (Rambur)
Source: PLoS One. 2013 Jun 27;8(6):e67151. doi: 10.1371/journal.pone.0067151 (PMC3694914; doi:10.1371/journal.pone.0067151)
Supplement: Table S5 — Top 10 most up-regulated unigenes in legs compared with other tissues, including gene name, expression ratio, GO process, and annotation result. (XLSX) [file pone.0067151.s009.xlsx]

## Sheet: Sheet1
Table S5. The top 10 up-regulated unigenes in legs compared with other tissues.
Gene	log2 Ratio(FL/FA)	GO Process	blast nr	Gene	log2 Ratio(FL/FB)	GO Process	blast nr	Gene	log2 Ratio(FL/FH)	GO Process	blast nr	Gene	log2 Ratio(FL/FW)	GO Process	blast nr	Gene	log2 Ratio(ML/MA)	GO Process	blast nr	Gene	log2 Ratio(ML/MB)	GO Process	blast nr	Gene	log2 Ratio(ML/MH)	GO Process	blast nr	Gene	log2 Ratio(ML/MW)	GO Process	blast nr
Unigene30371	13.2647	-	gi|157104212|ref|XP_001648303.1|/e-125/glucose dehydrogenase [Aedes aegypti]	Unigene38346	13.9228	-	gi|7960304|gb|AAF71289.1|AF255918_1/4e-26/chemosensory protein [Mamestra brassicae]	Unigene78897	10.9381	-	gi|345492319|ref|XP_001600932.2|/e-114/PREDICTED: 4-hydroxyphenylpyruvate dioxygenase-like [Nasonia vitripennis]	Unigene30371	13.2647	-	gi|157104212|ref|XP_001648303.1|/e-125/glucose dehydrogenase [Aedes aegypti]	Unigene30371	13.3715	-	gi|157104212|ref|XP_001648303.1|/e-125/glucose dehydrogenase [Aedes aegypti]	Unigene20822	12.158	-	-	CL2630.Contig1	11.2306	-	gi|156379889|ref|XP_001631688.1|/4e-17/predicted protein [Nematostella vectensis]	Unigene30371	13.3715	-	gi|157104212|ref|XP_001648303.1|/e-125/glucose dehydrogenase [Aedes aegypti]
Unigene29727	11.9196	-	-	Unigene20822	12.7642	-	-	CL164.Contig2	9.62753	-	-	Unigene20822	12.7642	-	-	Unigene29691	11.7095	-	gi|268607710|ref|NP_001161313.1|/2e-34/cuticular protein precursor [Tribolium castaneum]	Unigene12846	11.4398	-	-	Unigene7632	9.42836	-	gi|91090582|ref|XP_972447.1|/5e-13/PREDICTED: similar to AGAP011172-PA [Tribolium castaneum]	CL4916.Contig1	13.0109	-	-
Unigene78897	10.9381	-	gi|345492319|ref|XP_001600932.2|/e-114/PREDICTED: 4-hydroxyphenylpyruvate dioxygenase-like [Nasonia vitripennis]	Unigene6309	11.8114	-	-	Unigene20602	9.32867	-	gi|189240170|ref|XP_975082.2|/4e-45/PREDICTED: similar to conserved hypothetical protein [Tribolium castaneum]	Unigene29727	11.9196	-	-	Unigene1416	11.3225	-	gi|167003806|ref|NP_001107791.1|/7e-81/cytochrome P450 monooxygenase [Tribolium castaneum]	Unigene14893	11.3982	-	-	Unigene29918	9.20701	-	gi|270012124|gb|EFA08572.1|/e-136/hypothetical protein TcasGA2_TC006227 [Tribolium castaneum]	Unigene30025	12.2309	-	gi|270014971|gb|EFA11419.1|/0.0/hypothetical protein TcasGA2_TC013596 [Tribolium castaneum]
Unigene29860	10.9256	-	gi|193715996|ref|XP_001951039.1|/e-118/PREDICTED: glucose dehydrogenase [acceptor]-like [Acyrthosiphon pisum]	Unigene29099	11.6506	-	gi|197246071|gb|AAI68977.1|/4e-17/RGD1560940 protein [Rattus norvegicus]	CL130.Contig6	8.6865	GO:0008152//metabolic process;GO:0051234//establishment of localization	gi|86515332|ref|NP_001034493.1|/5e-53/pro-phenol oxidase subunit 1 [Tribolium castaneum]	Unigene29172	11.7013	-	gi|270002524|gb|EEZ98971.1|/e-130/hypothetical protein TcasGA2_TC004826 [Tribolium castaneum]	Unigene539	11.014	-	gi|156543382|ref|XP_001599910.1|/e-154/PREDICTED: L-asparaginase-like [Nasonia vitripennis]	Unigene2249	10.9866	-	-	Unigene25532	9.05528	-	-	Unigene20822	12.158	-	-
CL1144.Contig1	10.2131	-	-	Unigene74889	10.9737	-	gi|156547536|ref|XP_001607352.1|/3e-09/PREDICTED: hypothetical protein LOC100118130 [Nasonia vitripennis]	Unigene7283	8.62936	-	gi|345497488|ref|XP_003428006.1|/3e-24/PREDICTED: elongation of very long chain fatty acids protein 7-like [Nasonia vitripennis]	Unigene29099	11.6506	-	gi|197246071|gb|AAI68977.1|/4e-17/RGD1560940 protein [Rattus norvegicus]	CL1645.Contig2	10.5479	-	gi|332024297|gb|EGI64496.1|/7e-93/Vitellogenin-6 [Acromyrmex echinatior]	Unigene15102	10.7432	-	-	Unigene18554	9	-	-	Unigene29497	12.0417	-	-
Unigene30183	9.85019	-	-	Unigene86291	10.7013	-	-	Unigene86704	8.43463	-	gi|157129529|ref|XP_001661710.1|/6e-12/hypothetical protein AaeL_AAEL011513 [Aedes aegypti]	Unigene15243	11.2912	-	gi|157129695|ref|XP_001655460.1|/0.0/ionotropic glutamate receptor subunit ia [Aedes aegypti]	Unigene29860	10.5098	-	gi|193715996|ref|XP_001951039.1|/e-118/PREDICTED: glucose dehydrogenase [acceptor]-like [Acyrthosiphon pisum]	Unigene15610	10.7091	-	-	Unigene15058	8.69349	-	gi|160333785|ref|NP_001103903.1|/0.0/chitin deacetylase 4 precursor [Tribolium castaneum]	CL1933.Contig1	11.8925	-	-
Unigene79630	9.74315	-	gi|268370140|ref|NP_001161251.1|/7e-53/uncharacterized protein LOC100141687 [Tribolium castaneum]	Unigene28829	10.6284	-	gi|332023410|gb|EGI63653.1|/4e-21/Glucose dehydrogenase [Acromyrmex echinatior]	CL130.Contig4	8.36632	GO:0008152//metabolic process;GO:0051234//establishment of localization	gi|4514633|dbj|BAA75470.1|/0.0/prophenoloxidase [Tenebrio molitor]	CL2729.Contig5	11.1202	-	gi|146285338|gb|ABQ18247.1|/4e-10/unknown [Lygus lineolaris]	CL130.Contig2	10.4898	-	gi|86515394|ref|NP_001034522.1|/e-157/pro-phenol oxidase subunit 2 [Tribolium castaneum]	Unigene76276	10.6573	-	gi|350420039|ref|XP_003492378.1|/2e-86/PREDICTED: progestin and adipoQ receptor family member 3-like isoform 1 [Bombus impatiens]	Unigene86704	8.69349	-	gi|157129529|ref|XP_001661710.1|/6e-12/hypothetical protein AaeL_AAEL011513 [Aedes aegypti]	CL3856.Contig2	11.4702	GO:0051234//establishment of localization	gi|282165786|ref|NP_001164132.1|/7e-53/cellular FABP-like protein isoform 3 [Tribolium castaneum]
Unigene86278	9.6865	-	-	Unigene30226	10.6129	-	-	Unigene79214	8.29002	-	gi|157128170|ref|XP_001661339.1|/8e-33/hypothetical protein AaeL_AAEL011068 [Aedes aegypti]	Unigene29533	11.1092	-	gi|6136163|sp|P35779.2|VA3_SOLRI/2e-34/RecName: Full=Venom allergen 3; AltName: Full=Allergen Sol r III; AltName: Full=Venom allergen III; AltName: Allergen=Sol r 3	Unigene15289	10.388	-	gi|157326991|gb|ABV44608.1|/e-123/allantoicase [Aedes aegypti]	CL3933.Contig1	10.6402	-	-	Unigene80524	8.69349	-	-	Unigene81225	11.4497	-	gi|91090646|ref|XP_973894.1|/5e-61/PREDICTED: similar to glutamate receptor interacting protein 1 [Tribolium castaneum]
Unigene28836	9.6865	-	gi|33590491|gb|AAQ22771.1|/4e-11/serine proteinase inhibitor [Procambarus clarkii]	Unigene30325	10.5981	-	gi|91091284|ref|XP_969801.1|/1e-11/PREDICTED: similar to Cuticular protein 92F CG5494-PA [Tribolium castaneum]	Unigene28844	8.21432	-	gi|289739999|gb|ADD18747.1|/1e-73/polyprotein [Glossina morsitans morsitans]	Unigene78897	10.9381	-	gi|345492319|ref|XP_001600932.2|/e-114/PREDICTED: 4-hydroxyphenylpyruvate dioxygenase-like [Nasonia vitripennis]	Unigene29334	10.388	-	gi|170047283|ref|XP_001851157.1|/e-169/ultraviolet-sensitive opsin [Culex quinquefasciatus]	CL4838.Contig1	10.6036	-	-	Unigene61271	8.62205	-	-	Unigene74889	11.3767	-	gi|156547536|ref|XP_001607352.1|/3e-09/PREDICTED: hypothetical protein LOC100118130 [Nasonia vitripennis]
Unigene29383	9.65821	-	gi|307205171|gb|EFN83599.1|/e-143/Trimeric intracellular cation channel type B [Harpegnathos saltator]	Unigene38344	10.5821	-	gi|350403986|ref|XP_003486971.1|/2e-79/PREDICTED: facilitated trehalose transporter Tret1-like [Bombus impatiens]	Unigene78597	8.12928	-	gi|345487100|ref|XP_001601278.2|/e-157/PREDICTED: calcium-independent phospholipase A2-gamma-like [Nasonia vitripennis]	Unigene29860	10.9256	-	gi|193715996|ref|XP_001951039.1|/e-118/PREDICTED: glucose dehydrogenase [acceptor]-like [Acyrthosiphon pisum]	CL4633.Contig1	10.2773	GO:0008152//metabolic process	gi|357607951|gb|EHJ65758.1|/1e-98/fructose 1,6-bisphosphate aldolase [Danaus plexippus]	Unigene78576	10.388	-	gi|91078140|ref|XP_973588.1|/2e-47/PREDICTED: similar to conserved hypothetical protein [Tribolium castaneum]	Unigene66611	8.47168	-	gi|307173919|gb|EFN64667.1|/1e-70/Protein msta, isoform B [Camponotus floridanus]	Unigene29500	11.3004	-	gi|91082237|ref|XP_967133.1|/6e-87/PREDICTED: similar to IP16036p isoform 1 [Tribolium castaneum]
