# Supplementary material for: First Transcriptome and Digital Gene Expression Analysis in Neuroptera with an Emphasis on Chemoreception Genes in Chrysopa pallens (Rambur)
Source: PLoS One. 2013 Jun 27;8(6):e67151. doi: 10.1371/journal.pone.0067151 (PMC3694914; doi:10.1371/journal.pone.0067151)
Supplement: Table S6 — Top 10 most up-regulated unigenes in wings compared with other tissues, including gene name, expression ratio, GO process, and annotation result. (XLSX) [file pone.0067151.s010.xlsx]

## Sheet: Sheet1
Table S6. The top 10 up-regulated unigenes in wings compared with other tissues.
Gene	log2 Ratio(FW/FA)	GO Process	blast nr	Gene	log2 Ratio(FW/FB)	GO Process	blast nr	Gene	log2 Ratio(FW/FH)	GO Process	blast nr	Gene	log2 Ratio(FW/FL)	GO Process	blast nr	Gene	log2 Ratio(MW/MA)	GO Process	blast nr	Gene	log2 Ratio(MW/MB)	GO Process	blast nr	Gene	log2 Ratio(MW/MH)	GO Process	blast nr	Gene	log2 Ratio(MW/ML)	GO Process	blast nr
Unigene15486	14.1012	-	gi|345483925|ref|XP_001603215.2|/1e-83/PREDICTED: cytochrome P450 4g15 [Nasonia vitripennis]	Unigene13092	12.5236	-	-	Unigene40666	12.6963	-	-	Unigene13092	12.5236	-	-	Unigene28994	15.1862	-	gi|340719173|ref|XP_003398031.1|/9e-39/PREDICTED: hypothetical protein LOC100646184 [Bombus terrestris]	Unigene29394	13.4766	-	gi|193681039|ref|XP_001951093.1|/e-173/PREDICTED: probable cytochrome P450 303a1-like [Acyrthosiphon pisum]	Unigene15486	14.5265	-	gi|345483925|ref|XP_001603215.2|/1e-83/PREDICTED: cytochrome P450 4g15 [Nasonia vitripennis]	Unigene29394	13.4766	-	gi|193681039|ref|XP_001951093.1|/e-173/PREDICTED: probable cytochrome P450 303a1-like [Acyrthosiphon pisum]
Unigene20238	13.5409	-	gi|160370004|sp|P98088.3|MUC5A_HUMAN/1e-06/RecName: Full=Mucin-5AC; Short=MUC-5AC; AltName: Full=Gastric mucin; AltName: Full=Lewis B blood group antigen; Short=LeB; AltName: Full=Major airway glycoprotein; AltName: Full=Mucin-5 subtype AC, tracheobronchial; AltName: Full=Tracheobronchial mucin; Short=TBM; Flags: Precursor	Unigene29394	12.3421	-	gi|193681039|ref|XP_001951093.1|/e-173/PREDICTED: probable cytochrome P450 303a1-like [Acyrthosiphon pisum]	Unigene87492	12.6409	-	gi|311063281|gb|ADP65804.1|/2e-25/hypothetical protein [Locusta migratoria]	Unigene29299	12.1286	-	-	Unigene15486	14.5265	-	gi|345483925|ref|XP_001603215.2|/1e-83/PREDICTED: cytochrome P450 4g15 [Nasonia vitripennis]	Unigene14893	13.4607	-	-	Unigene29394	13.4766	-	gi|193681039|ref|XP_001951093.1|/e-173/PREDICTED: probable cytochrome P450 303a1-like [Acyrthosiphon pisum]	Unigene13092	12.8882	-	-
Unigene13092	12.5236	-	-	Unigene29299	12.1286	-	-	Unigene13092	12.5236	-	-	Unigene38292	10.8849	-	-	Unigene29394	13.4766	-	gi|193681039|ref|XP_001951093.1|/e-173/PREDICTED: probable cytochrome P450 303a1-like [Acyrthosiphon pisum]	Unigene75350	13.2122	-	-	CL2630.Contig1	13.1285	-	gi|156379889|ref|XP_001631688.1|/4e-17/predicted protein [Nematostella vectensis]	Unigene29299	12.1904	-	-
Unigene29394	12.3421	-	gi|193681039|ref|XP_001951093.1|/e-173/PREDICTED: probable cytochrome P450 303a1-like [Acyrthosiphon pisum]	Unigene86907	12.0641	-	gi|193624686|ref|XP_001945315.1|/3e-46/PREDICTED: hypothetical protein LOC100162969 [Acyrthosiphon pisum]	Unigene28844	12.2866	-	gi|289739999|gb|ADD18747.1|/1e-73/polyprotein [Glossina morsitans morsitans]	Unigene28903	10.4051	-	-	Unigene13092	12.8882	-	-	Unigene26109	12.9185	-	-	Unigene13092	12.8882	-	-	Unigene78249	11.7495	-	-
Unigene29299	12.1286	-	-	CL637.Contig1	11.3471	-	gi|91085393|ref|XP_966738.1|/1e-17/PREDICTED: similar to Hermansky-Pudlak syndrome 3 homolog [Tribolium castaneum]	Unigene29097	12.1908	-	gi|312378543|gb|EFR25091.1|/2e-10/hypothetical protein AND_09881 [Anopheles darlingi]	Unigene28897	9.93811	-	-	Unigene79437	12.5189	-	gi|195011953|ref|XP_001983401.1|/7e-10/GH15878 [Drosophila grimshawi]	CL4838.Contig1	12.8882	-	-	Unigene86907	12.2706	-	gi|193624686|ref|XP_001945315.1|/3e-46/PREDICTED: hypothetical protein LOC100162969 [Acyrthosiphon pisum]	Unigene16234	11.3761	-	-
Unigene19915	11.9773	-	gi|270004576|gb|EFA01024.1|/5e-31/hypothetical protein TcasGA2_TC003939 [Tribolium castaneum]	Unigene30325	11.2015	-	gi|91091284|ref|XP_969801.1|/1e-11/PREDICTED: similar to Cuticular protein 92F CG5494-PA [Tribolium castaneum]	Unigene29299	12.1286	-	-	Unigene83843	9.64926	-	-	CL3651.Contig2	12.4424	-	gi|170042878|ref|XP_001849136.1|/6e-12/conserved hypothetical protein [Culex quinquefasciatus]	Unigene75601	12.8504	-	gi|242007872|ref|XP_002424742.1|/7e-43/conserved hypothetical protein [Pediculus humanus corporis]	Unigene29299	12.1904	-	-	Unigene29811	11.286	-	-
Unigene15874	11.1344	-	gi|91077074|ref|XP_969460.1|/1e-48/PREDICTED: similar to CG3823 CG3823-PA [Tribolium castaneum]	CL4051.Contig2	11.0028	-	-	Unigene38292	10.8849	-	-	Unigene30126	9.58308	-	gi|357631699|gb|EHJ79168.1|/0.0/glucose dehydrogenase [Danaus plexippus]	Unigene29299	12.1904	-	-	Unigene38568	11.9961	-	-	Unigene87492	11.9318	-	gi|311063281|gb|ADP65804.1|/2e-25/hypothetical protein [Locusta migratoria]	Unigene40666	10.8431	-	-
Unigene29841	11.1305	-	gi|307176247|gb|EFN65878.1|/2e-27/Ejaculatory bulb-specific protein 3 [Camponotus floridanus]	Unigene38292	10.8849	-	-	Unigene79214	10.2228	-	gi|157128170|ref|XP_001661339.1|/8e-33/hypothetical protein AaeL_AAEL011068 [Aedes aegypti]	CL3481.Contig3	9.54882	-	gi|320163392|gb|EFW40291.1|/6e-37/extradiol ring-cleavage dioxygenase class III protein subunit B [Capsaspora owczarzaki ATCC 30864]	Unigene87206	11.8691	-	gi|270007704|gb|EFA04152.1|/3e-52/hypothetical protein TcasGA2_TC014397 [Tribolium castaneum]	Unigene87492	11.9318	-	gi|311063281|gb|ADP65804.1|/2e-25/hypothetical protein [Locusta migratoria]	Unigene78249	11.7495	-	-	Unigene28897	10.7715	-	-
Unigene29305	10.5968	-	gi|345493469|ref|XP_001605172.2|/7e-97/PREDICTED: nose resistant to fluoxetine protein 6-like [Nasonia vitripennis]	Unigene76099	10.858	-	gi|32454476|gb|AAP83129.1|/9e-35/lysozyme [Triatoma infestans]	Unigene86704	10.0875	-	gi|157129529|ref|XP_001661710.1|/6e-12/hypothetical protein AaeL_AAEL011513 [Aedes aegypti]	Unigene10183	9.5157	GO:0008152//metabolic process	gi|167538286|ref|XP_001750808.1|/7e-26/hypothetical protein [Monosiga brevicollis MX1]	Unigene28844	11.5746	-	gi|289739999|gb|ADD18747.1|/1e-73/polyprotein [Glossina morsitans morsitans]	Unigene2249	11.8435	-	-	Unigene16234	11.3761	-	-	Unigene83843	10.6165	-	-
Unigene28903	10.4051	-	-	Unigene30226	10.7863	-	-	Unigene28897	9.93811	-	-	Unigene6906	9.5157	-	gi|270006396|gb|EFA02844.1|/2e-67/nubbin [Tribolium castaneum]	Unigene29691	11.3955	-	gi|268607710|ref|NP_001161313.1|/2e-34/cuticular protein precursor [Tribolium castaneum]	Unigene76099	11.815	-	gi|32454476|gb|AAP83129.1|/9e-35/lysozyme [Triatoma infestans]	Unigene30126	11.286	-	gi|357631699|gb|EHJ79168.1|/0.0/glucose dehydrogenase [Danaus plexippus]	Unigene38292	10.5488	-	-
