# Supplementary material for: First Transcriptome and Digital Gene Expression Analysis in Neuroptera with an Emphasis on Chemoreception Genes in Chrysopa pallens (Rambur)
Source: PLoS One. 2013 Jun 27;8(6):e67151. doi: 10.1371/journal.pone.0067151 (PMC3694914; doi:10.1371/journal.pone.0067151)
Supplement: Table S7 — Top 10 most up-regulated unigenes in male compared with female tissues, including gene name, expression ratio, GO process and annotation result. (XLSX) [file pone.0067151.s011.xlsx]

## Sheet: Sheet1
Table S7. The top 10 up-regulated unigenes in male tissues compared with female.
Gene	log2 Ratio(MA/FA)	GO Process	blast nr	Gene	log2 Ratio(MB/FB)	GO Process	blast nr	Gene	log2 Ratio(MH/FH)	GO Process	blast nr	Gene	log2 Ratio(ML/FL)	GO Process	blast nr	Gene	log2 Ratio(MW/FW)	GO Process	blast nr
Unigene78306_dacaoling	9.37504	-	gi|189240839|ref|XP_001812334.1|/0.0/PREDICTED: similar to moira CG18740-PA [Tribolium castaneum]	CL2907.Contig1_dacaoling	15.0181	-	gi|221121422|ref|XP_002167687.1|/1e-11/PREDICTED: hypothetical protein [Hydra magnipapillata]	Unigene15430_dacaoling	11.6519	-	gi|328780183|ref|XP_394429.4|/0.0/PREDICTED: hypothetical protein LOC410953 [Apis mellifera]	Unigene7632_dacaoling	9.42836	-	gi|91090582|ref|XP_972447.1|/5e-13/PREDICTED: similar to AGAP011172-PA [Tribolium castaneum]	CL4425.Contig1_dacaoling	10.8431	-	-
Unigene13467_dacaoling	9.37504	-	-	Unigene78911_dacaoling	14.4544	-	gi|91077682|ref|XP_974656.1|/e-172/PREDICTED: similar to leucine aminopeptidase [Tribolium castaneum]	Unigene13467_dacaoling	9.15228	-	-	Unigene78306_dacaoling	9	-	gi|189240839|ref|XP_001812334.1|/0.0/PREDICTED: similar to moira CG18740-PA [Tribolium castaneum]	Unigene65534_dacaoling	10.7271	-	-
Unigene15322_dacaoling	9.11114	GO:0006909//phagocytosis	gi|332021673|gb|EGI62032.1|/0.0/ATP-binding cassette sub-family G member 4 [Acromyrmex echinatior]	Unigene5310_dacaoling	14.2616	-	gi|340729189|ref|XP_003402889.1|/6e-10/PREDICTED: glucosylceramidase-like [Bombus terrestris]	Unigene12852_dacaoling	9.04985	-	-	Unigene12852_dacaoling	8.62205	-	-	Unigene19394_dacaoling	9.20212	-	-
Unigene19394_dacaoling	8.52748	-	-	Unigene78677_dacaoling	13.7505	GO:0019538//protein metabolic process	gi|91077682|ref|XP_974656.1|/0.0/PREDICTED: similar to leucine aminopeptidase [Tribolium castaneum]	CL1264.Contig2_dacaoling	8.3837	-	-	Unigene19935_dacaoling	8.38802	GO:0006631//fatty acid metabolic process	gi|67043747|gb|AAY63972.1|/1e-84/delta-9 desaturase 1 [Lysiphlebus testaceipes]	Unigene13467_dacaoling	9.0634	-	-
Unigene28740_dacaoling	8.45121	-	gi|307165864|gb|EFN60221.1|/5e-11/hypothetical protein EAG_12454 [Camponotus floridanus]	Unigene86717_dacaoling	13.59	-	-	Unigene28844_dacaoling	8.29462	-	gi|289739999|gb|ADD18747.1|/1e-73/polyprotein [Glossina morsitans morsitans]	Unigene28740_dacaoling	8.10852	-	gi|307165864|gb|EFN60221.1|/5e-11/hypothetical protein EAG_12454 [Camponotus floridanus]	Unigene28740_dacaoling	9.01402	-	gi|307165864|gb|EFN60221.1|/5e-11/hypothetical protein EAG_12454 [Camponotus floridanus]
Unigene43354_dacaoling	5.46125	-	gi|190702438|gb|ACE75327.1|/1e-32/conserved hypothetical protein [Glyptapanteles indiensis]	CL329.Contig5_dacaoling	13.434	GO:0006810//transport;GO:0045841//negative regulation of mitotic metaphase/anaphase transition;GO:0043623//cellular protein complex assembly;GO:0006959//humoral immune response;GO:0007017//microtubule-based process	gi|357609794|gb|EHJ66678.1|/5e-76/hypothetical protein KGM_08771 [Danaus plexippus]	CL999.Contig1_dacaoling	8.19967	-	-	Unigene29497_dacaoling	5.99727	-	-	Unigene78306_dacaoling	8.85798	-	gi|189240839|ref|XP_001812334.1|/0.0/PREDICTED: similar to moira CG18740-PA [Tribolium castaneum]
Unigene65534_dacaoling	4.46815	-	-	Unigene22444_dacaoling	13.1655	-	-	Unigene12995_dacaoling	4.86603	-	-	Unigene65534_dacaoling	3.77897	-	-	Unigene75382_dacaoling	8.74147	-	gi|189239515|ref|XP_975554.2|/4e-89/PREDICTED: similar to delta isoform of regulatory subunit B56, protein phosphatase 2A [Tribolium castaneum]
Unigene30008_dacaoling	4.20511	-	-	Unigene88484_dacaoling	13.0341	-	gi|340711675|ref|XP_003394397.1|/1e-10/PREDICTED: hypothetical protein LOC100646173 [Bombus terrestris]	Unigene72696_dacaoling	4.34493	-	-	Unigene74901_dacaoling	3.5025	-	gi|91083855|ref|XP_974046.1|/3e-25/PREDICTED: similar to cuticular protein 78, RR-1 family (AGAP009876-PA) [Tribolium castaneum]	Unigene39355_dacaoling	8.61471	GO:0006810//transport	gi|328724789|ref|XP_001946763.2|/2e-08/PREDICTED: multidrug resistance-associated protein 4-like [Acyrthosiphon pisum]
CL1325.Contig6_dacaoling	4.03465	-	gi|328776800|ref|XP_395269.4|/2e-09/PREDICTED: hypothetical protein LOC411802 [Apis mellifera]	Unigene77948_dacaoling	13.0277	-	-	Unigene76222_dacaoling	3.82626	-	-	Unigene665_dacaoling	3.2645	-	gi|189236060|ref|XP_970584.2|/e-127/PREDICTED: similar to bifunctional dihydrofolate reductase-thymidylate synthase [Tribolium castaneum]	Unigene29358_dacaoling	8.55075	-	-
Unigene30295_dacaoling	3.61492	-	gi|7106224|gb|AAF36090.1|/2e-13/flagelliform silk protein [Nephila clavipes]	Unigene30387_dacaoling	12.8754	-	-	CL1908.Contig5_dacaoling	3.66174	-	-	Unigene12995_dacaoling	2.77897	-	-	Unigene26426_dacaoling	8.47978	-	-
