# Supplementary material for: First Transcriptome and Digital Gene Expression Analysis in Neuroptera with an Emphasis on Chemoreception Genes in Chrysopa pallens (Rambur)
Source: PLoS One. 2013 Jun 27;8(6):e67151. doi: 10.1371/journal.pone.0067151 (PMC3694914; doi:10.1371/journal.pone.0067151)
Supplement: Table S8 — Top 10 most up-regulated unigenes in female compared with male tissues, including gene name, expression ratio, GO process and annotation result. (XLSX) [file pone.0067151.s012.xlsx]

## Sheet: Sheet1
Table S8. The top 10 up-regulated unigenes in female tissues compared with male.
Gene	log2 Ratio(FA/MA)	GO Process	blast nr	Gene	log2 Ratio(FB/MB)	GO Process	blast nr	Gene	log2 Ratio(FH/MH)	GO Process	blast nr	Gene	log2 Ratio(FL/ML)	GO Process	blast nr	Gene	log2 Ratio(FW/MW)	GO Process	blast nr
Unigene29334	13.0251	-	gi|170047283|ref|XP_001851157.1|/e-169/ultraviolet-sensitive opsin [Culex quinquefasciatus]	CL3365.Contig2	18.0812	-	gi|194744879|ref|XP_001954920.1|/2e-20/GF18512 [Drosophila ananassae]	Unigene42664	9.42626	-	-	Unigene29099	11.6506	-	gi|197246071|gb|AAI68977.1|/4e-17/RGD1560940 protein [Rattus norvegicus]	CL3481.Contig3	9.54882	-	gi|320163392|gb|EFW40291.1|/6e-37/extradiol ring-cleavage dioxygenase class III protein subunit B [Capsaspora owczarzaki ATCC 30864]
Unigene29099	12.8646	-	gi|197246071|gb|AAI68977.1|/4e-17/RGD1560940 protein [Rattus norvegicus]	CL3365.Contig3	15.5505	-	-	Unigene78249	9.21675	-	-	CL164.Contig2	9.62753	-	-	Unigene10183	9.5157	GO:0008152//metabolic process	gi|167538286|ref|XP_001750808.1|/7e-26/hypothetical protein [Monosiga brevicollis MX1]
Unigene29691	12.5038	-	gi|268607710|ref|NP_001161313.1|/2e-34/cuticular protein precursor [Tribolium castaneum]	Unigene28869	14.6229	-	gi|82524130|emb|CAJ19121.1|/0.0/vitellogenin receptor [Blattella germanica]	Unigene86291	9.16993	-	-	Unigene20602	9.32867	-	gi|189240170|ref|XP_975082.2|/4e-45/PREDICTED: similar to conserved hypothetical protein [Tribolium castaneum]	Unigene14144	9.20212	-	gi|194746818|ref|XP_001955851.1|/6e-59/GF24887 [Drosophila ananassae]
CL2744.Contig1	11.6316	-	gi|170038655|ref|XP_001847164.1|/0.0/calmodulin-binding protein trpl [Culex quinquefasciatus]	Unigene66897	13.6341	-	-	Unigene29918	9.07414	-	gi|270012124|gb|EFA08572.1|/e-136/hypothetical protein TcasGA2_TC006227 [Tribolium castaneum]	CL828.Contig8	9.04439	-	-	Unigene74889	9.20212	-	gi|156547536|ref|XP_001607352.1|/3e-09/PREDICTED: hypothetical protein LOC100118130 [Nasonia vitripennis]
Unigene29952	11.4949	-	gi|170068091|ref|XP_001868729.1|/9e-79/conserved hypothetical protein [Culex quinquefasciatus]	Unigene15077	13.6198	-	-	Unigene5636	9.02514	-	gi|242006589|ref|XP_002424132.1|/6e-25/restnol dehydrogenase, putative [Pediculus humanus corporis]	Unigene85892	8.43463	-	-	CL656.Contig2	9.11114	GO:0006412//translation	gi|89994688|dbj|BAE66714.2|/4e-87/elongation factor 1-alpha [Pocillopora damicornis]
Unigene28829	11.1066	-	gi|332023410|gb|EGI63653.1|/4e-21/Glucose dehydrogenase [Acromyrmex echinatior]	Unigene29262	13.5238	-	gi|307174067|gb|EFN64754.1|/2e-10/hypothetical protein EAG_05168 [Camponotus floridanus]	Unigene25532	8.97154	-	-	Unigene39733	8.21432	-	-	CL4916.Contig1	8.85798	-	-
Unigene78876	10.8502	-	gi|307185613|gb|EFN71551.1|/2e-12/hypothetical protein EAG_14229 [Camponotus floridanus]	Unigene14893	13.4256	-	-	Unigene6519	8.86109	-	-	Unigene78597	8.12928	-	gi|345487100|ref|XP_001601278.2|/e-157/PREDICTED: calcium-independent phospholipase A2-gamma-like [Nasonia vitripennis]	CL3856.Contig2	8.61839	GO:0051234//establishment of localization	gi|282165786|ref|NP_001164132.1|/7e-53/cellular FABP-like protein isoform 3 [Tribolium castaneum]
Unigene30333	10.5392	-	gi|91093959|ref|XP_968177.1|/e-122/PREDICTED: similar to glucose dehydrogenase [Tribolium castaneum]	CL1902.Contig2	13.3752	-	-	Unigene86603	8.74147	-	gi|157115845|ref|XP_001658310.1|/5e-46/hypothetical protein AaeL_AAEL001203 [Aedes aegypti]	Unigene28829	4.32466	-	gi|332023410|gb|EGI63653.1|/4e-21/Glucose dehydrogenase [Acromyrmex echinatior]	Unigene307	8.55075	-	gi|330846489|ref|XP_003295059.1|/1e-08/hypothetical protein DICPUDRAFT_44296 [Dictyostelium purpureum]
Unigene71342	10.0471	-	-	Unigene15610	13.0684	-	-	Unigene100	8.60733	-	-	Unigene30333	3.71178	-	gi|91093959|ref|XP_968177.1|/e-122/PREDICTED: similar to glucose dehydrogenase [Tribolium castaneum]	Unigene72630	8.47978	-	-
Unigene28844	9.68825	-	gi|289739999|gb|ADD18747.1|/1e-73/polyprotein [Glossina morsitans morsitans]	Unigene76276	12.7889	-	gi|350420039|ref|XP_003492378.1|/2e-86/PREDICTED: progestin and adipoQ receptor family member 3-like isoform 1 [Bombus impatiens]	Unigene78271	8.46352	-	-	Unigene79630	3.43937	-	gi|268370140|ref|NP_001161251.1|/7e-53/uncharacterized protein LOC100141687 [Tribolium castaneum]	CL3702.Contig1	8.24317	GO:0050896//response to stimulus	gi|239579425|gb|ACR82289.1|/6e-25/lysozyme [Papilio xuthus]
