# Supplementary material for: First Transcriptome and Digital Gene Expression Analysis in Neuroptera with an Emphasis on Chemoreception Genes in Chrysopa pallens (Rambur)
Source: PLoS One. 2013 Jun 27;8(6):e67151. doi: 10.1371/journal.pone.0067151 (PMC3694914; doi:10.1371/journal.pone.0067151)
Supplement: Table S9 — Primers and unigenes used in end-to-end RT-PCR validation, including unigene names and primer sequences. (XLSX) [file pone.0067151.s013.xlsx]

## Sheet: Sheet1
Table S9. Primers and unigenes used in end-to-end RT-PCR validation.
Gene name	Sequence (5’→3’)
CL961-F	CATTGGAACATTAATCTTTTGAATTATG
CL961-R	GCCAAATTCTGATGCATGTTGT
CL979-F	CGGTGTCGAAATGATGTTCGAT
CL979-R	CAATCAAAATCATGGCGTTTCTT
U13490-F	ACGTGTTACAAAAAGTGAAATGGTT
U13490-R	GTTTGCGCTAAAGCACATCTTT
U15134-F	CAATCATGTTACAAATTACGTGTCTTG
U15134-R	TTGCCTACATATTATCTGCTTTCTTCT
U15188-F	GATGTGTATCCACCACCAGAACTT
U15188-R	CCTTTCGAATTATGGAAGGAAATAG
U21061-F	AGAACAAAATGAAATATTTTACAATCGT
U21061-R	ACTTAGCTTAATTACCCATGATTGCT
U29002-F	TTGTAGAAGTTGAGACATTTGTGAGAA
U29002-R	AATTAAGTGGAATTAAGTCATCATAAGG
U29892-F	TTTCCAAAATATTTATTACAAAAGTTCA
U29892-R	TTTCTACAAAGGAGAGTAATTAACCAGT
U65441-F	TAATTTAAAAATGGCAAAACAATTAGTT
U65441-R	TTGTTATTTAAGGTGAATGTCCACAG
U66755-F	ACATTTTTTTGAAAATGATGAAAGTTT
U66755-R	ACCATTCTGTGGAAATTATTTTCTTG
U6888-F	GTTTATTTGATTTTGCATATTGTTCTTG
U6888-R	GTCAAAGTTATTACAATTCCGCAAT
U79506-F	CGATTCACGTCACACAAACATTAA
U79506-R	TGGGGAAACTGCGTTTATATGAT
U81231-F	GAAATTGTGTTCAGGCGTTACCT
U81231-R	CTCAAATATTCGTTCCCTTTGGT
U86334-F	TTGTTAAGTGTATTCTTGTGTTTTGTGA
U86334-R	GCGTTGTAATAATAGTTCTCATTTTCC
CL4243-F	TTCTACTCAAAATGAATTTTGGTGTAG
CL4243-R	TTTTTGCATTCTTTCTCGTATTCAC
U14747-F	TTTTACTTTGAAAAGTGCTTTGACG
U14747-R	GGGAAAATTAAATGATTTGATTCGT
U29419-F	GTATTCATTACGAAATTCAACCAAT
U29419-R	TTAAACTATTTATTTGTCTGCAATGTCA
U29588-F	TGTGACAATCATTGAAGAAAAACTATC
U29588-R	TTGGAACTGTTCAATAGGGTAATATTT
U29840-F	CGAAACAAAATCAAATAAAAATGAAAGT
U29840-R	TTGTATGGAACGGTATTCTTTTTCATAT
U29841-F	TTAATCAACTACTTTAATCAACATGCAT
U29841-R	CAACTCGTATCTTGACTAAATTTTAACC
U29871-F	TGTTATCGTTATCAAGTGATTCCAAGT
U29871-R	GCCTATCATATGTACTTTTCAAGTTCAG
U30079-F	ACAATCATCATGAAATACGCCATT
U30079-R	TTAACGCTAATTACGTTTTGATTTAGA
U30118-F	ATTTCTTTTACGAAGAACGAACGAT
U30118-R	ATTTTGATTGTCTTAATTATTTTGCAAT
U30141-F	TAGTATTGTCGATCATCACATACAAGAG
U30141-R	GCACTTAATTACAAAACTTCTGTTTGAT
U30185-F	AAATGTTTAAATTATTATCGATTTCGTT
U30185-R	AACCAAAAATTTCAAATACTGTGCTT
U38346-F	CAAAATGAAATACACATTATTGTTTGTG
U38346-R	TAGGAAACTAATTATCTGCCATACTCG
U38576-F	AAATACTTGAACAATTTGTCATCAGAAT
U38576-R	CTACATTCTTTATCCTTTACACCTTCTG
U42298-F	ATTGAATTCAATTTACCATTGTTAACA
U42298-R	TCTTCGCCTTCTGGTGTACATT
U46440-F	TGGGATGAGGTTCAATCGAGTAAT
U46440-R	GTATTGTTGATAATGGTTGTTCATCGT
U53082-F	ATAAATAACAGTTCTGTAATGGCCAGT
U53082-R	TCAGGATATTGTGTTTGAATAAATCG
U65906-F	AAAGTACGACAATATTAATCTTGACGAT
U65906-R	GCGATTTATTTTATTATCATTTTTCTACA
U66020-F	ATAATGAAGCTTTCTGTAGCATTTGTAT
U66020-R	ACCTAAAATTAATTACTTGCAAAGAATC
U76310-F	ACAACAACAATATGAGATTTTTAATTGT
U76310-R	AATTTAAAAAAAAATTTATGATGATGCT
U79242-F	TAAAATAATTGTAACAATGGTGTTTGGT
U79242-R	GCCTAATCTATGTTATTATTCCATAGTCC
U80392-F	CGGTATAATTTTTACTTTCAACATGAAT
U80392-R	ACGACTTTATTCCATTCTTTTGGAT
U85599-F	ATATTTCTGGGGATGATCTGTTGAT
U85599-R	TTGTGCACTCATTGATTTCTCTAATA
