# Supplementary material for: First Transcriptome and Digital Gene Expression Analysis in Neuroptera with an Emphasis on Chemoreception Genes in Chrysopa pallens (Rambur)
Source: PLoS One. 2013 Jun 27;8(6):e67151. doi: 10.1371/journal.pone.0067151 (PMC3694914; doi:10.1371/journal.pone.0067151)
Supplement: Table S13 — Primers and unigenes used in quantitative real-time PCR validation, including unigene names and primer sequences. (XLSX) [file pone.0067151.s017.xlsx]

## Sheet: Sheet1
Table S13. Primers and unigenes used in qRT-PCR validation.
Gene name	Sequence (5’→3’)
CL961-F	GTATGATTGCCTGCGAATT
CL961-R	TTGTCTAATGCCTTATCTTCAC
CL979-2-F	GCACAAATGGCTTCAACAG
CL979-2-R	AAAACGCCCTTATGAAAATTGTTA
U6888-F	GTTACGCTATGAACGATTACCT
U6888-R	TACCACTTTCCTCGTCATCT
U13490-F	ATCAATTTAATGCCGAAGGT
U13490-R	TTCACTTGCTGCTGTATTAC
U15134-F	ATGGAAGAATCATACGACAAAT
U15134-R	ATTGGACATTATATCACGCATT
U15188-F	TGCTGATGTTGCCTCCTA
U15188-R	TTCTTTCATCCACTTGCTTTCTA
U15543-F	CAGCAGGTCGTATTCATACC
U15543-R	TGTCACCATCCTCTACTACATAA
U21061-F	ACTGAATGTCCACCTGATAA
U21061-R	GCAAGCGTAGAATTGATACT
U29002-F	GCTATCGTTCTAAATACTAAAGGA
U29002-R	TTCTTCACCGTTAATGACTTC
U29103-F	CTCAACAGCCATCTCTCTTC
U29103-R	TGCCACCACCACTAAATAATC
U29658-F	GGCATTGATTGGACCAGTAA
U29658-R	GAGCAACCACCATCTTCTG
U29892-F	GCTGGTGATGTCAATATGG
U29892-R	AAGGATCGTAAGAATTTGGTATT
U29931-F	CGAAACAGAAGTAAAACCGAAC
U29931-R	TGCGTTGTTGTTGTGGAT
U66755-F	GATCATTGTTCTGAAGTTGTTG
U66755-F	TTGTGTATTAGTGTCCATGTTAG
U79506-F	ACTATTGCCTGATGAAATGAAGA
U79506-R	GGAACGCATTGTCACAGT
U81231-F	TTCTCTGGAAGATGGAAGTTATG
U81231-R	CGTTCGCACATATCAGCA
U86334-F	GCAGTTGGTGATGAATCG
U86334-F	CTGAACTCGTATGATAAATGTGA
